# Supplementary material for: Unique microglia recovery population revealed by single-cell RNAseq following neurodegeneration
Source: Acta Neuropathol Commun. 2018 Sep 5;6:87. doi: 10.1186/s40478-018-0584-3 (PMC6123921; doi:10.1186/s40478-018-0584-3)
Supplement: Supplementary file 5 — Table S1. Fold changes and adjusted P values of all 5820 genes included in the comparative transcriptomic analysis. (XLSX 479 kb) [file 40478_2018_584_MOESM5_ESM.xlsx]

## Sheet: allgenes Fig 2C
gene	FNX_log2foldchange	FAD_log2foldchange	CK-p25_log2foldchange	FNX_adjusted_pvalues	FAD_adjusted_pvalues	CK-p25_adjusted_pvalues
0610007P14Rik	-0.0713104	-0.237672	0.209325	1	0.496581	0.911373
0610009B22Rik	-0.0851237	0.400246	-0.0598072	1	0.556129	0.951199
0610010F05Rik	0.0551351	-1.81189	0.179421	1	0.463656	0.965649
0610010K14Rik	-0.203491	-0.295652	-0.538264	1	0.875234	0.269671
0610012G03Rik	0.295892	1.58767	0	1	0.000628004	1
0610030E20Rik	-0.00787051	-0.868478	-0.538264	1	0.204461	0.229433
0610031J06Rik	0.0212024	0.77701	0.627975	1	3.2636e-05	0.00558925
0610037L13Rik	0.330952	-1.52239	-0.538264	1	0.765216	0.293109
0610040J01Rik	-0.448843	-0.983298	-1.37556	1	0.000555496	3.48086e-10
1110004F10Rik	-0.358501	-0.522881	0.0299036	1	0.976732	1
1110007C09Rik	-0.0392159	0.201196	-1.16624	1	0.999995	0.271217
1110008F13Rik	0.08525	-0.369849	0.627975	1	0.862913	0.218433
1110012L19Rik	-0.0886362	-0.933573	-3.02026	1	0.500575	0.0230484
1110037F02Rik	0.126883	0.261355	-0.0897107	1	0.941829	0.907349
1110038B12Rik	-0.0241636	1.42244	0.897107	1	0.0132471	0.229166
1110038F14Rik	0.0529052	-1.17927	-0.0598072	1	0.724568	0.969876
1110057K04Rik	0.169678	-0.365977	-0.149518	1	0.82623	0.853133
1110058L19Rik	0.0768649	-0.153241	-0.478457	1	0.729311	0.682417
1110059G10Rik	-0.212731	-1.13918	-0.358843	1	0.286777	0.634311
1200014J11Rik	-0.317865	-2.52672	-0.538264	1	0.0725245	0.00457284
1500011K16Rik	-0.0584271	-0.05629	1.04663	1	0.791838	0.279869
1500012F01Rik	0.450875	1.71054	2.33248	1	0.000110577	1.57541e-10
1600012H06Rik	-0.468686	-0.521148	-0.508361	1	0.862913	0.247796
1600014C10Rik	0.489821	-0.120058	0.927011	1	0.740652	0.00131489
1600020E01Rik	-0.255167	-1.50591	-3.25949	1	0.725887	0.153686
1700003F12Rik	0.0137919	1.12894	0.239229	1	0.124574	0.705093
1700017B05Rik	0.138508	-1.03563	-0.867204	1	0.00315735	1.65009e-06
1700020I14Rik	-0.0171527	-0.479982	0	1	0.883115	1
1700021F05Rik	0.441662	-0.499244	0.209325	1	0.972968	0.892784
1700021K19Rik	-0.153652	-0.781683	-0.538264	1	0.897248	0.46222
1700052N19Rik	0.0769356	1.43965	0.269132	1	0.912002	0.854415
1700112E06Rik	-0.0358246	2.02461	1.61479	1	0.345451	0.00961891
1700123O20Rik	-0.265972	-0.61234	-0.239229	1	0.63752	0.756108
1810009A15Rik	0.0808131	-0.61234	-0.299036	1	0.990268	0.536573
1810011H11Rik	-0.169748	0.333711	-0.956915	1	0.980279	0.00316258
1810013L24Rik	-0.126901	-0.80098	-0.687782	1	0.0379357	0.282644
1810024B03Rik	-0.126863	-2.01604	-0.149518	1	0.862913	0.962827
1810030O07Rik	-0.28352	-0.786948	-0.149518	1	0.682871	0.668831
1810043G02Rik	-0.205712	-0.729917	0.717686	1	0.862913	0.18901
1810043H04Rik	0.0892053	0.775379	0.239229	1	0.458611	0.915922
1810058I24Rik	-0.285728	0.519286	0.568168	1	0.251679	0.575499
2010107E04Rik	0.429972	0.433631	1.46528	1	0.0223266	0.000857269
2210015D19Rik	-0.0574454	-0.271131	-0.269132	1	0.946139	0.833129
2210016F16Rik	-0.249118	0.201196	0.0897107	1	0.785971	0.915158
2300009A05Rik	-0.0224776	-1.79422	-1.7045	1	0.919029	0.286092
2310010J17Rik	-0.0740912	1.89908	-0.119614	1	0.552847	0.856905
2310022B05Rik	0.0184675	0.194532	-2.39229	1	0.53596	0.0861647
2310033P09Rik	0.157161	-1.3295	-0.269132	1	0.672641	0.778481
2310035C23Rik	0.165318	0.055468	0	1	0.942939	1
2310036O22Rik	0.043376	-0.425313	0.627975	1	0.88686	0.391828
2310039H08Rik	0.157367	0.60957	0.239229	1	0.531916	1
2410004B18Rik	0.264154	-0.011132	-0.897107	1	0.986957	0.236963
2410006H16Rik	0.454787	0.707729	0.986818	1	0.0531057	0.000156422
2410015M20Rik	0.384393	1.2644	0.956915	1	0.00158818	0.172842
2410016O06Rik	-0.0808136	-0.364627	0.239229	1	0.791838	0.909552
2510002D24Rik	-0.262356	-1.86848	0.239229	1	0.0734455	0.816465
2510003E04Rik	0.036323	-1.10618	-3.61833	1	0.769512	0.193582
2510009E07Rik	0.289909	-0.40289	0	1	0.815844	1
2510039O18Rik	-0.0515975	-0.823508	-0.358843	1	0.227606	0.666777
2610001J05Rik	0.197341	-0.235501	0.269132	1	0.924545	0.77204
2610002J02Rik	-0.0542539	0.865129	-0.448554	1	0.347324	0.583429
2610008E11Rik	0.00583497	-2.5943	-0.956915	1	0.0975521	0.0197313
2610301B20Rik	0.243325	-0.992466	-4.27621	1	0.862913	0.000117246
2610507B11Rik	0.0245777	0.289977	-0.269132	1	0.0888798	0.521131
2700029M09Rik	0.0791125	0.115034	0.627975	1	0.326354	0.238589
2700049A03Rik	0.113136	-0.264253	-0.897107	1	0.94554	0.137006
2700060E02Rik	-0.268065	-0.340284	0.328939	1	0.941893	0.415812
2700062C07Rik	0.0498932	-1.09589	-0.209325	1	0.677276	0.891988
2700081O15Rik	-0.122303	-3.4007	-2.45209	1	0.348862	0.00176581
2700089E24Rik	-0.0881969	-0.861485	-0.448554	1	0.184167	0.264903
2700094K13Rik	0.106037	-0.258803	0.448554	1	0.501537	0.667098
2810004N23Rik	-0.107988	0.351633	0.119614	1	0.862854	0.951199
2810006K23Rik	-0.202054	-0.406198	-0.927011	1	0.621515	0.0763635
2810021J22Rik	0.0840542	-1.38103	-0.867204	1	0.580928	0.17454
2810025M15Rik	-0.299248	-0.300488	-0.508361	1	0.903555	0.360032
2810428I15Rik	-0.0875999	0.907911	0.867204	1	0.325197	0.14765
2810468N07Rik	-0.0798304	2.15389	-0.41865	1	0.550953	0.431601
2810474O19Rik	-0.130291	0.379194	0.269132	1	0.536656	0.400291
2900026A02Rik	0.0966307	-0.199516	-0.0897107	1	0.862913	0.951199
2900076A07Rik	-0.102634	1.21047	-1.79421	1	0.864143	0.495259
3110057O12Rik	0.110793	-2.42856	-3.61833	1	0.574809	0.230141
3110062M04Rik	-0.0942821	-5.61098	-0.478457	1	0.0541221	0.200232
3830403N18Rik	-0.0491655	0.799541	-0.0897107	1	0.605076	0.965649
4632427E13Rik	-0.0127234	3.80597	-0.239229	1	0.169461	0.748984
4632428N05Rik	-0.204253	-0.833698	-0.986818	1	6.48917e-13	2.31893e-11
4632434I11Rik	-0.0183421	-0.141071	-0.179421	1	0.554827	0.812854
4833439L19Rik	0.121609	-0.093105	0.358843	1	0.845722	0.577226
4921524J17Rik	-0.134198	0.64389	-0.239229	1	0.560134	0.895265
4930402H24Rik	-0.298464	-3.4007	0.209325	1	0.513496	0.902925
4930430F08Rik	-0.200806	0.522634	-3.13988	1	0.942939	0.00189981
4930453N24Rik	-0.185151	-0.866211	-0.299036	1	0.729311	0.705093
4931406C07Rik	-0.216597	-0.885714	-0.8373	1	0.287946	0.199949
4931406P16Rik	-0.00153346	1.36775	-0.0897107	1	0.041406	0.902925
4932438A13Rik	0.103188	-0.619955	0.179421	1	0.665532	0.712063
4933406I18Rik	0.0090004	-2.16804	-1.25595	1	0.972968	0.000311448
4933411K20Rik	-0.0344418	-0.944532	-0.328939	1	0.377964	0.663954
4933421O10Rik	-0.417449	-0.079501	-0.41865	1	0.687692	0.0762937
4933426M11Rik	0.0455995	0.734938	0.687782	1	0.122206	0.0204064
4933434E20Rik	-0.224277	0.574885	-0.179421	1	0.289202	0.692091
5031414D18Rik	-0.339434	-1.66861	-0.747589	1	0.665975	0.00283404
5031439G07Rik	-0.0879007	-0.694448	-0.388747	1	0.505888	0.618606
5430416N02Rik	0.273919	-1.5415	0.299036	1	0.827775	0.911412
5430417L22Rik	0.00837583	1.03689	-0.897107	1	0.0923569	0.0347929
5430435G22Rik	-0.0477807	5.19908	5.0537	1	9.27812e-11	2.31893e-11
5530601H04Rik	-0.394615	-1.78275	-0.627975	1	0.291282	0.329139
5730409E04Rik	-0.0180721	0.118266	-0.269132	1	0.865355	0.753075
5730455P16Rik	-0.324293	-0.276098	-0.358843	1	0.862913	0.419413
6330416G13Rik	0.231509	0.375584	0	1	0.536681	1
8430427H17Rik	0.431814	0.186246	0	1	0.864143	1
9130011E15Rik	-0.0387081	-4.5943	-0.448554	1	0.853523	0.402438
9130019O22Rik	-0.0251282	0.123011	-0.388747	1	0.994451	0.629401
9130401M01Rik	0.0844062	2.26977	0.747589	1	0.011377	0.240768
9530068E07Rik	0.528462	0.182306	0.538264	1	0.707949	0.0474158
9830147E19Rik	0.134967	-0.004539	-0.358843	1	0.855016	0.759269
9930021J03Rik	0.218998	-1.19673	0.119614	1	0.268209	0.944648
9930111J21Rik2	-0.0501504	-1.5293	0.0598072	1	0.303751	0.955607
A130010J15Rik	-0.427972	-2.60342	-0.448554	1	0.496581	0.264076
A230046K03Rik	-0.0628254	-0.878531	-0.358843	1	0.556832	0.136776
A430005L14Rik	-0.0428035	-0.348159	-0.388747	1	0.992435	0.70967
A630001G21Rik	-0.0366824	-1.42179	-0.687782	1	0.296626	0.127375
A630007B06Rik	-0.0417657	0.242246	-0.538264	1	0.995901	0.355698
A630033H20Rik	0.0988739	-4.03703	-1.40547	1	0.0756422	0.000788313
A830010M20Rik	-0.0751001	0.444939	-2.99036	1	0.862913	0.00388724
A830080D01Rik	-0.359292	-4.6916	-0.568168	1	0.568028	0.358894
A930007I19Rik	-0.0268823	-0.822541	-0.239229	1	0.729311	0.739184
A930024E05Rik	-0.407625	-1.22693	-2.69132	1	0.862913	0.0390569
AA987161	0.0427263	-0.942478	-0.687782	1	0.378028	0.129157
Aaas	0.107926	-0.915272	0.0598072	1	0.76741	1
Aagab	0.233139	-1.62874	0.0897107	1	0.0109411	0.937224
Aamp	-0.578134	-0.911967	-0.269132	1	0.247825	0.489321
Aars	-0.130899	-0.687412	-0.0897107	1	0.291013	0.82331
Aarsd1	0.26423	-0.559359	-0.0897107	1	0.732856	0.944648
Aasdhppt	-0.225523	-0.427905	-0.269132	1	0.89999	0.655055
Abca1	0.328901	-0.903497	0.41865	1	0.0112705	0.00704276
Abca2	0.225892	1.0804	0.119614	1	0.146746	0.949571
Abca3	0.0978214	0.328267	0	1	0.126856	1
Abca9	-0.30752	-1.46002	-1.13634	1	0.0030175	2.31893e-11
Abcb1b	0.237721	-0.850848	0.687782	1	0.974956	0.313187
Abcb4	-0.529028	-1.39221	-1.58489	1	0.539286	0.00153176
Abcb6	0.0797527	0.87419	-0.927011	1	0.496913	0.100262
Abcb8	-0.181426	0.32792	-0.986818	1	0.765624	0.137074
Abcc3	-0.241587	-1.515	-1.19614	1	0.00204206	1.59564e-09
Abcc5	-0.232935	-1.91481	-0.239229	1	0.0445633	0.496795
Abcd1	-0.13634	-1.11427	-0.687782	1	0.0624989	0.0158685
Abcd2	-0.175076	1.38419	0.239229	1	0.000303887	0.482352
Abcd3	-0.385496	-0.209858	-1.13634	1	0.821292	0.000640419
Abcd4	-0.153834	-0.51951	-0.41865	1	0.919029	0.463067
Abce1	-0.0582734	-1.00189	0	1	0.645021	1
Abcf1	0.166173	0.353915	0.269132	1	0.161207	0.716593
Abcf2	-0.113538	-0.153538	0.0299036	1	0.998479	1
Abcf3	0.101762	-1.1623	-0.149518	1	0.329088	0.80676
Abcg1	0.45634	-0.20862	0.269132	1	0.855016	0.252266
Abcg2	-0.342575	-0.277662	0	1	0.974956	1
Abhd1	-0.105306	0.049554	-0.508361	1	0.784109	0.542307
Abhd10	0.015478	1.13914	0.0299036	1	0.990942	1
Abhd11	-0.0669781	1.83196	0.568168	1	0.500575	0.437506
Abhd12	0.0463643	0.423508	0.209325	1	0.050673	0.185537
Abhd13	-0.169748	-1.32724	-0.388747	1	0.234091	0.58755
Abhd15	-0.164123	-1.47998	-1.22605	1	0.393337	1.65939e-07
Abhd16a	0.153376	0.517451	-0.149518	1	0.799523	0.788104
Abhd2	0.0339597	-0.367975	0.119614	1	0.631012	0.932603
Abhd4	-0.028185	-0.394106	0.299036	1	0.784822	0.56244
Abhd5	0.0858411	-0.359179	-0.358843	1	0.732577	0.597479
Abhd6	-0.132636	-0.133401	-0.358843	1	0.48418	0.471975
Abi1	0.391345	0.428823	0.358843	1	0.941893	0.253924
Abi2	0.0440743	-1.07048	-0.448554	1	0.872295	0.375409
Abi3	-0.115416	-0.592831	-0.508361	1	0.00473382	0.001196
Abl1	0.0281947	-1.28807	-1.07653	1	0.00131185	1.24871e-07
Abl2	0.148965	-0.21458	-0.358843	1	0.862913	0.603912
Abr	0.268165	-0.405367	0.358843	1	0.656503	0.305944
Abt1	0.0456314	-0.994008	-0.478457	1	0.54967	0.0161029
Abtb1	-0.0551425	-1.45532	-0.687782	1	0.477148	0.163411
Acaa2	-0.0195927	-1.32184	-0.8373	1	0.919029	0.141962
Acaca	0.00388332	2.38298	2.09325	1	0.000796172	5.88628e-10
Acad11	-0.152271	-1.0642	-3.55853	1	0.58135	0.0346682
Acad9	-0.0624834	-1.86053	-0.448554	1	0.784101	0.00949325
Acadl	-0.11219	0.015562	0.508361	1	0.864143	0.299357
Acadm	-0.0976521	-0.46082	-0.299036	1	0.864143	0.629315
Acads	-0.132409	-2.40644	-0.568168	1	0.229616	0.191047
Acadsb	-0.301384	0.818156	-0.149518	1	0.168094	0.854075
Acadvl	0.0177008	0.810588	0.209325	1	0.990394	0.826359
Acap2	-0.114672	-1.87966	-0.358843	1	0.103995	0.170207
Acat1	-0.0422079	-0.911793	-0.478457	1	0.875553	0.296888
Acbd3	0.232183	-1.3874	0.149518	1	0.220206	0.951199
Acbd4	0.061821	-1.72603	-2.66142	1	0.792198	0.71254
Acbd5	0.154028	-0.22892	0.388747	1	0.973373	0.602928
Acbd6	-0.0766897	-0.05869	0.0598072	1	0.318265	0.991104
Accs	0.0485142	-2.06903	-0.448554	1	0.0523047	0.35296
Acd	-0.114687	0.376958	0.478457	1	0.727603	0.524536
Acer3	0.360309	0.165088	0.897107	1	0.0657298	2.57536e-05
Ache	0.0625084	2.87149	-0.568168	1	0.119934	0.444375
Acin1	-0.205813	-0.822623	-0.119614	1	0.137507	0.786884
Acly	-0.101844	-0.182252	-0.179421	1	0.765216	0.705536
Aco2	0.274394	-0.091417	0.478457	1	0.887482	0.162481
Acot13	0.0578985	-0.378491	0.568168	1	0.95211	0.501229
Acox1	-0.0896332	-0.748456	-0.0598072	1	0.942939	0.974985
Acox3	-0.292633	0.037386	-0.388747	1	0.899003	0.198399
Acp2	0.193634	-1.14945	-0.0897107	1	0.000890055	0.822318
Acsl4	-0.309728	-0.912613	-0.239229	1	0.282959	0.611872
Acsl5	0.322327	0.157093	0.508361	1	0.843044	0.0864344
Acss1	-0.204216	-1.48204	-0.119614	1	0.260596	0.803281
Actb	-0.320334	-0.354314	0	0.00295343	1.27431e-07	1
Actn1	-0.514056	-0.62747	-2.57171	1	0.605076	1.08659e-07
Actn4	-0.0347242	0.081518	0.41865	1	0.65602	0.416141
Actr10	-0.388906	-1.06357	-0.149518	1	0.140794	0.739713
Actr1a	-0.280564	-0.29021	0	1	0.536933	1
Actr2	-0.0424738	-0.314339	-0.0299036	1	0.596388	1
Actr3	0.0291519	-0.652994	0.777493	1	0.937604	0.00014469
Actr8	0.156935	-0.102746	-0.149518	1	0.909828	0.807582
Acvr1	-0.061996	-1.14601	-0.568168	1	0.400537	0.303641
Acvr2b	-0.164439	-2.46082	-4.12669	1	0.225215	0.0118629
Acy1	-0.172701	0.484039	-1.94373	1	0.941893	0.000407462
Adam10	-0.0404123	-0.412605	-0.209325	1	0.165738	0.398522
Adam15	-0.0441913	-0.293119	0.0598072	1	0.182816	0.906876
Adam17	0.289211	-0.247093	0.328939	1	0.990163	0.218328
Adam3	-0.024671	-0.704091	-3.52862	1	0.862913	4.83945e-06
Adam9	0.237322	0.610348	0.777493	1	0.0819294	0.0843503
Adamts1	-0.670831	1.55185	0	1	0.207495	1
Adap2	-0.381717	-1.26435	-0.41865	0.977057	0.000199518	0.00222562
Adar	0.88767	1.37753	1.61479	0.0848569	0.0170961	2.41954e-11
Adarb1	-0.259082	1.74623	0.149518	1	7.38766e-06	0.948339
Adck1	0.107494	1.87378	-0.0299036	1	0.204579	0.997591
Adck2	-0.106253	-1.97539	-0.328939	1	0.19628	0.629315
Adck5	-0.0741658	1.65508	-0.0598072	1	0.192768	0.991348
Adcy7	0.0414916	-1.25701	0.358843	1	0.142924	0.222379
Add1	-0.279843	-0.712012	-0.149518	1	0.768534	0.80918
Add3	-0.397921	-0.29495	-0.8373	1	0.671715	0.130462
Adh5	-0.0972643	-0.280006	0.239229	1	0.729205	0.666252
Adipor1	-0.1833	0.189156	0.508361	1	0.540138	0.0615358
Adipor2	-0.283042	0.135904	0.0598072	1	0.732577	0.993499
Adnp	0.0258458	-1.07399	-0.358843	1	0.0232416	0.463067
Ado	-0.233834	0.003986	-0.568168	1	0.727603	0.229433
Adora3	0.228073	-1.67723	-0.328939	1	0.00268659	0.318733
Adprh	-0.41363	-0.338465	-0.388747	1	0.845714	0.226491
Adprhl2	-0.170694	-0.569554	-0.239229	1	0.771724	0.738988
Adrb1	-0.563816	-1.94583	-0.538264	1	0.0153603	0.50484
Adrb2	-0.643218	-2.04513	-2.33248	1	0.000418535	2.31893e-11
Adrbk1	0.120971	-2.27293	-0.747589	1	0.000222398	0.0209002
Adsl	-0.146019	-0.579669	-0.299036	1	0.741351	0.465236
Adss	-0.190895	-0.193573	-0.478457	1	0.997619	0.365577
Aebp2	-0.399738	-0.346556	-0.119614	1	0.499243	0.896418
Aes	0.0273796	0.396697	0.627975	1	0.0258291	0.642022
AF251705	-0.345988	-0.197454	0.299036	1	0.916486	0.148504
Afap1	-0.0526175	-0.687412	0.448554	1	0.614959	0.317543
Afap1l1	-0.456973	-0.961207	-1.10643	1	0.223434	0.00822795
Aff1	-0.190221	-1.47041	-0.41865	1	0.167013	0.161262
Aff4	-0.0707868	-0.386729	0.149518	1	0.644445	0.872006
Afg3l1	-0.050456	-0.152271	0.0897107	1	0.902854	1
Afg3l2	0.356772	-0.285395	0.299036	1	0.871573	0.661592
Aftph	0.0198221	-1.01578	-0.41865	1	0.0446645	0.164696
Aga	-0.0690024	0.800392	-0.0598072	1	0.103995	0.948367
Agap1	-0.107354	-0.915272	-0.239229	1	0.817743	0.830468
Agfg1	0.0650614	-0.810716	-0.807397	1	0.424244	0.336502
Aggf1	-0.178757	-0.08145	-0.0897107	1	0.645452	0.948339
Agl	-0.361653	0.631663	-0.209325	1	0.761375	0.297498
Agmo	-0.282288	-0.396307	-1.61479	1	0.737944	1.7705e-10
Agpat2	-0.117807	1.38216	-0.0299036	1	0.0485522	1
Agpat3	-0.0458187	-0.079424	-0.717686	1	0.862913	0.128967
Agpat5	0.123507	0.211667	-0.0299036	1	0.792983	1
Agpat6	-0.349357	-1.81189	-0.986818	1	0.291282	0.00347545
Agps	-0.222144	-1.00818	-0.598072	1	0.075594	0.143809
Agtrap	-0.0637676	0.718305	-0.299036	1	0.241699	0.682886
Ahctf1	-0.27961	-1.48997	-0.149518	1	0.468546	0.896581
Ahcyl1	-0.376835	-0.262861	-0.179421	1	0.696166	0.856644
Ahdc1	-0.102872	0.191504	0.328939	1	0.933827	0.00913996
Ahsa2	-0.0639822	-0.835463	-0.269132	1	0.732577	0.682417
AI314180	0.356848	-0.66884	0.0299036	1	0.898991	1
AI413582	-0.155424	-0.141566	0.568168	1	0.862378	0.26066
AI462493	0.168221	-0.1587	0.388747	1	0.975517	0.717056
AI467606	-0.011179	-0.325112	-0.747589	1	0.753975	0.0301271
AI607873	1.01655	0.539781	7.26657	0.178091	0.64773	2.31893e-11
AI837181	0.12196	-1.04939	-0.0598072	1	0.998496	0.998462
AI987944	-0.103139	-3.12468	-0.149518	1	0.611865	0.880923
Aif1	0.058844	-0.36882	0.269132	1	0.135315	0.155314
Aifm1	-0.00238545	-0.29142	-0.358843	1	0.89463	0.657612
Aig1	-0.124485	1.20161	1.07653	1	0.152193	0.0478642
Aim2	-0.113708	-1.63643	-0.239229	1	0.34525	0.496239
Aimp1	0.556114	0.184264	0.358843	1	0.550856	0.682417
Aimp2	0.0101147	-0.168038	0.448554	1	0.740969	0.645347
Aip	-0.0661426	0.130724	0.0299036	1	0.968284	0.975909
Ak1	0.203085	-0.246852	-0.0598072	1	0.845386	0.999388
Ak2	-0.206918	-1.73939	0.328939	1	0.676393	0.508382
Ak3	-0.20406	-2.47289	-0.119614	1	0.19473	0.894592
Akap10	-0.10582	-0.827547	0.0897107	1	0.914407	0.948137
Akap13	0.180113	-1.52619	-0.0897107	1	0.00178036	0.830251
Akap5	0.129406	-1.6155	-0.299036	1	0.612853	0.761023
Akap8	0.257905	0.024607	-0.41865	1	0.738477	0.0901849
Akap8l	0.055268	0.072276	-0.119614	1	0.510418	0.755836
Akap9	-0.0829745	-0.307861	-0.388747	1	0.855016	0.251202
Akirin1	-0.0874727	-0.206039	0	1	0.850884	1
Akirin2	-0.228735	-1.24354	-0.867204	1	0.00249148	0.0654237
Akna	-0.508526	-1.66306	-0.598072	1	0.00458407	0.000445688
Akr1b10	-0.149817	-0.353594	-0.299036	1	0.869819	0.613204
Akr1e1	-0.0439978	1.37558	-0.0897107	1	0.321398	0.994023
Akr7a5	-0.0747501	0.196626	-0.0598072	1	0.792983	0.945642
Akt1	-0.336898	0.121292	-0.777493	1	0.883115	0.102996
Akt3	0.017817	0.581154	0.269132	1	0.346403	0.831856
Alad	-0.0439495	-1.57985	-0.41865	1	0.394978	0.564552
Alas1	-0.280824	-0.214332	0.8373	1	0.304129	0.0200153
Aldh16a1	0.230065	0.809594	0.119614	1	0.256803	0.940932
Aldh2	-0.181827	-0.111454	0.627975	1	0.864143	0.125986
Aldh3a2	-0.0642421	-0.24421	-0.0598072	1	0.987131	0.957744
Aldh6a1	-0.0564083	-0.600997	-0.0299036	1	0.942333	1
Aldh9a1	-0.322029	-0.378717	-0.0897107	1	0.855016	0.945387
Aldoa	0.180098	0.694925	1.19614	1	0.00115739	2.31893e-11
Alg1	-0.00925884	0.600637	0.269132	1	0.664419	0.585813
Alg10b	-0.0461967	0.469392	-0.687782	1	0.698607	0.326606
Alg11	-0.231746	-0.196893	-0.239229	1	0.888214	0.696968
Alg2	-0.230213	-0.539486	-0.299036	1	0.583803	0.583126
Alg5	-0.234442	-0.015404	-0.0299036	1	0.779885	0.990978
Alg6	0.125751	-1.905	-0.777493	1	0.580928	0.172434
Alkbh1	0.0378829	-0.699419	-0.239229	1	0.899927	0.720655
Alkbh5	-0.147732	-0.576503	0.179421	1	0.850262	0.386795
Alkbh7	-0.153256	-0.521675	-0.149518	1	0.792198	0.916003
Alkbh8	0.105087	-2.99586	-0.41865	1	0.348862	0.685071
Alox5ap	-0.299105	-1.62617	-0.657879	1	6.30822e-09	0.000489058
Alpk1	0.0789063	0.763249	0.807397	1	0.973373	0.329139
Als2	0.268125	0.775379	-0.0598072	1	0.558392	0.950461
Amacr	0.235134	0.077872	-0.328939	1	0.505248	0.757007
Ambra1	0.00719385	0.088935	-0.239229	1	0.917782	0.755836
Amfr	0.125629	-0.183513	-0.119614	1	0.916311	0.891578
Ammecr1l	0.0106582	0.029901	-0.179421	1	0.815844	0.778861
Amotl1	-0.0754291	-1.88424	-0.388747	1	0.636865	0.541122
Ampd3	-0.138865	-2.12887	-1.55499	1	0.14657	0.00425891
Amz1	0.169245	0.485786	0.897107	1	0.924545	0.00174348
Amz2	-0.0137387	-1.03311	0.299036	1	0.897989	0.746126
Anapc1	0.147642	-0.241287	-0.269132	1	0.869681	0.536103
Anapc13	-0.389741	-0.068958	0.269132	1	0.580928	0.879423
Anapc16	-0.356258	-0.662803	-0.0897107	1	0.669889	0.927273
Anapc2	-0.172049	-0.335243	-0.119614	1	0.869819	0.830588
Anapc5	-0.0844964	0.021142	0.328939	1	0.741351	0.535145
Angel2	-0.46699	-0.402503	-0.568168	1	0.816008	0.258757
Angptl7	0.00308848	0.175446	-1.55499	1	0.784822	0.0086279
Ank	0.196719	4.87659	2.5119	1	4.884e-50	2.31893e-11
Ank2	-0.165035	-0.62349	-0.269132	1	0.790914	0.741815
Ankfy1	0.258281	-0.112227	0.0897107	1	0.914314	0.902564
Ankhd1	0.170601	-0.636882	-0.269132	1	0.900258	0.657612
Ankib1	-0.310774	0.036991	-0.0897107	1	0.729311	0.893116
Ankle2	0.329722	-0.339916	0.328939	1	0.796816	0.322169
Ankra2	-0.207287	0.116415	-0.179421	1	0.923707	0.835736
Ankrd10	0.374697	-0.880756	-0.687782	1	0.779885	0.0363199
Ankrd11	-0.112294	-1.48997	-0.388747	1	0.0257199	0.455994
Ankrd12	0.0494226	0.378504	0.0598072	1	0.993863	0.969164
Ankrd13a	0.0363063	-0.260208	-0.269132	1	0.929784	0.711668
Ankrd16	-0.0380743	2.34098	-0.269132	1	0.19628	0.802961
Ankrd17	0.0498641	-0.670183	0.149518	1	0.660562	0.77204
Ankrd26	-0.14506	-1.43107	-0.179421	1	0.677276	0.867091
Ankrd27	-0.384009	-1.36242	-0.508361	1	0.8736	0.324866
Ankrd28	-0.117524	-0.39043	0.388747	1	0.972968	0.759731
Ankrd32	0.0280716	-0.135616	-0.0299036	1	0.737735	1
Ankrd40	-0.452373	0.388193	-0.299036	1	0.671715	0.721099
Ankrd44	-0.184284	-1.28036	-0.598072	1	0.536681	0.00303529
Ankrd46	0.125919	-0.182252	-0.598072	1	0.565257	0.156553
Ankrd49	0.03883	-0.314879	-0.239229	1	0.990328	0.843315
Anks1	0.226288	-1.0956	-0.657879	1	0.612986	0.11391
Anks3	0.1179	-1.97539	-0.657879	1	0.467847	0.0546143
Ano6	-0.316647	-1.16804	-0.0598072	1	0.204188	0.928496
Anp32a	-0.281012	-0.958115	-0.149518	1	0.0503795	0.827683
Anp32b	-0.0286012	-0.085576	0.807397	1	0.88515	0.0386872
Anxa3	-0.346817	0.715602	0.119614	1	0.0280432	0.678551
Anxa4	-0.158179	0.178287	0.867204	1	0.526879	0.0600012
Ap1b1	-0.131849	-1.07074	-0.299036	1	0.0448513	0.458714
Ap1g1	-0.224114	-0.952309	-0.508361	1	0.589403	0.22364
Ap1m1	-0.0905424	-1.1891	-0.0897107	1	0.35623	0.873062
Ap1s2	0.13514	-1.02441	-0.0299036	1	0.15006	1
Ap2m1	0.377393	-0.590981	0.508361	1	0.716775	0.033547
Ap2s1	-0.254781	0.358399	0.657879	1	0.0339845	0.112962
Ap3b1	0.187559	-0.1625	0.149518	1	0.993061	0.721099
Ap3d1	-0.00137045	0.088599	0.687782	1	0.72918	0.00148333
Ap3m1	-0.141355	0.37945	0.209325	1	0.65791	0.787519
Ap4b1	-0.0478365	0.52857	-0.328939	1	0.356919	0.561819
Ap4s1	-0.394153	-1.52879	-0.358843	1	0.63938	0.716593
Apaf1	-0.274715	0.988931	-0.388747	1	0.424244	0.692105
Apbb1	-0.128472	-0.600997	-2.87074	1	0.972968	0.681866
Apbb1ip	-0.278365	-0.626852	-0.41865	1	0.0206843	0.0383499
Apbb2	-0.221244	2.65193	1.40547	1	7.94065e-13	3.82754e-11
Apbb3	0.0184227	1.62551	-0.717686	1	0.529496	0.264017
Apc	-0.559443	-1.29203	-0.717686	1	0.382942	0.0407066
Apeh	0.0982558	-1.14942	-0.119614	1	0.947358	0.865201
Apex1	-0.0428722	0.230828	0.149518	1	0.231583	0.891988
Aph1a	0.270794	-1.45755	0.478457	1	0.536681	0.073965
Api5	-0.163039	-0.84547	-0.149518	1	0.286777	0.832722
Apip	-0.114855	-0.638929	-0.119614	1	0.608335	0.913526
Aplp2	0.0733497	2.28366	1.61479	1	5.61767e-13	3.5438e-11
Apoa1bp	-0.472751	-1.10161	0	1	0.784109	1
Apobec1	0.62028	-0.637101	1.04663	0.479143	0.875989	6.75209e-07
Apoe	4.19385	3.42899	3.79775	1.96425e-23	1.76841e-60	2.31893e-11
Apool	-0.211318	-0.096485	-0.8373	1	0.802705	0.140098
App	-0.295993	-0.339083	0.598072	1	0.88905	0.0659178
Appl1	0.16465	-0.197991	-0.747589	1	0.97209	0.106843
Aprt	-0.0149409	1.68813	0.897107	1	0.0316441	0.0212592
Aptx	-0.0476137	-0.875256	-0.239229	1	0.862913	0.75757
Araf	-0.236911	0.200293	-0.119614	1	0.902184	0.846512
Arap1	-0.114955	0.168325	0.448554	1	0.7431	0.145397
Arap2	-0.182351	2.02614	-0.328939	1	0.00606064	0.817754
Arap3	-0.257593	-2.02376	-1.55499	1	0.0052859	2.3929e-11
Arcn1	0.00636743	-0.992392	-0.0897107	1	0.420538	0.890585
Arf1	0.312875	-0.241431	0.0598072	1	0.819516	0.941519
Arf2	0.215056	-1.26021	0.328939	1	0.351373	0.631359
Arf3	-0.221799	0.561873	0	1	0.405666	1
Arf4	-0.102815	-0.136605	0.209325	1	0.726498	0.595912
Arf5	-0.0394793	0.6911	0.269132	1	0.206094	0.817347
Arf6	0.265203	-0.111261	-0.179421	1	0.999244	0.830358
Arfgap2	-0.0803313	-0.085017	0.179421	1	0.940962	0.757135
Arfgef1	0.12062	-0.364303	0.0598072	1	0.597658	0.978756
Arfgef2	-0.16048	0.786519	0.627975	1	0.591186	0.26219
Arfip1	-0.298331	-0.732122	0.388747	1	0.959324	0.529416
Arfip2	0.0973615	-1.0967	-0.448554	1	0.931966	0.537032
Arfrp1	-0.388965	-1.01604	0.0299036	1	0.89371	1
Arglu1	-0.127896	-0.465914	-1.34566	1	0.436446	1.07289e-06
Arhgap12	-0.453755	-1.263	-0.8373	1	0.149782	0.00555306
Arhgap17	-0.0620595	-0.512162	0.0598072	1	0.864143	0.928496
Arhgap18	-0.105894	-2.9494	-4.30612	1	0.220225	0.00212298
Arhgap19	0.201959	-3.2555	1.10643	1	0.611865	0.0892909
Arhgap22	-0.832799	-1.2164	-0.239229	0.527704	0.180365	0.508681
Arhgap25	0.126371	-0.10863	0.41865	1	0.741351	0.129388
Arhgap26	-0.0537924	3.82065	0.508361	1	0.345451	0.575021
Arhgap27	-0.32329	-1.5525	-1.13634	1	0.000485449	1.0033e-05
Arhgap30	-0.27946	-1.20411	-0.239229	1	0.0928033	0.575499
Arhgap31	-0.120831	-0.467005	-0.747589	1	0.853523	0.0476315
Arhgap32	-0.0498852	-0.299282	-3.70804	1	0.94554	0.00365762
Arhgap39	-0.209948	-0.452109	-0.598072	1	0.181744	0.00530104
Arhgap4	-0.0776392	-1.753	-0.448554	1	0.0572596	0.144966
Arhgap5	-0.643769	-0.809996	-0.448554	0.158598	0.0367514	0.027023
Arhgap9	0.317454	-0.863183	0.119614	1	0.790914	0.959913
Arhgdia	-0.0174924	0.610368	0.448554	1	0.0146717	0.0135003
Arhgdib	-0.384787	-0.752103	0.179421	1	0.00810002	0.65768
Arhgef10l	-0.02425	-2.66128	-1.10643	1	0.0300493	0.0267488
Arhgef12	-0.125944	-0.794223	-0.0897107	1	0.932684	0.952764
Arhgef18	0.0673075	-0.801095	-0.568168	1	0.677747	0.372049
Arhgef2	0.0593435	-0.777167	0.0897107	1	0.259166	0.845902
Arhgef40	-0.210079	-1.54355	-1.73441	1	0.036617	2.31893e-11
Arhgef6	-0.277265	-0.761524	-0.538264	1	0.226791	0.0587153
Arhgef7	0.0827055	1.15072	0.687782	1	0.0189187	0.022803
Arid1a	-0.484932	-0.739486	-0.657879	0.69254	0.0393838	2.04895e-05
Arid1b	-0.410783	-0.489966	0.209325	1	0.862913	0.860103
Arid2	-0.176302	-0.933174	-0.269132	1	0.291753	0.510103
Arid3a	0.130279	-1.73933	-0.927011	1	0.0257883	0.0739271
Arid4a	0.0854453	-1.87745	-0.328939	1	0.0492997	0.200662
Arid4b	0.343928	0.264733	-0.0598072	1	0.855954	0.952166
Arid5a	0.197086	-1.51762	-0.0299036	1	0.580928	0.99944
Arid5b	-0.0490961	-0.618396	0.807397	1	0.738477	0.0176442
Arih1	-0.0890482	0.667986	-0.478457	1	0.359683	0.383277
Arih2	0.0600313	-0.340984	-0.269132	1	0.492683	0.511132
Arl10	-0.0267962	-3.33796	-0.478457	1	0.570979	0.163456
Arl11	-0.173539	0.97369	0.717686	1	0.00941936	0.0929721
Arl15	-0.244366	1.1076	-1.01672	1	0.973373	0.11975
Arl16	0.028639	-0.52559	-0.358843	1	0.864143	0.577486
Arl2	-0.0902027	-0.90807	-0.239229	1	0.733877	0.814657
Arl2bp	0.0150018	0.359474	-0.0897107	1	0.329876	0.965649
Arl3	-0.108803	1.00705	-0.328939	1	0.00999037	0.816913
Arl4c	-0.119341	-0.465925	-0.508361	1	0.417507	0.109801
Arl5a	0.0173133	0.959341	0.149518	1	0.0991358	0.910262
Arl5b	-0.332166	-0.685886	-0.119614	1	0.862913	0.927273
Arl6ip1	0.0894022	-0.271431	0.239229	1	0.435668	0.312404
Arl6ip4	-0.333124	-0.620944	0.538264	1	0.582056	0.368858
Arl6ip5	-0.0171925	0.151783	0.149518	1	0.821396	0.85919
Arl6ip6	0.103305	-0.598672	-0.358843	1	0.737944	0.599591
Arl8a	-0.396992	-0.040846	1.19614	1	0.618942	0.100007
Arl8b	-0.013253	-0.271818	0.508361	1	0.663212	0.0538431
Armc1	0.0775055	-0.099769	-0.239229	1	0.706344	0.735018
Armc10	-0.0405858	0.349021	-0.119614	1	0.809617	0.900191
Armc5	0.100194	-1.5496	0.478457	1	0.107586	0.194665
Armc7	-0.292186	-0.938215	-0.358843	1	0.355955	0.715172
Armc8	-0.265906	-0.583075	-0.807397	1	0.732856	0.0864644
Armc9	-0.0877572	-0.570136	0.119614	1	0.959108	0.974334
Armcx3	-0.172467	0.521622	-0.41865	1	0.531584	0.456482
Arnt	0.157908	0.359894	-0.269132	1	0.234091	0.52147
Arpc1a	-0.0918517	0.589171	0.478457	1	0.19948	0.202077
Arpc1b	0.325376	0.355297	0.568168	1	0.0194982	5.47479e-05
Arpc2	-0.236026	0.070873	0.269132	1	0.729644	0.227515
Arpc3	-0.383057	0.75775	0.508361	1	0.0162408	0.213018
Arpc4	-0.00892801	-0.619022	-0.0598072	1	0.835133	0.880923
Arpc5	-0.0209612	0.535375	0.568168	1	0.0374872	0.00834661
Arpc5l	-0.0526305	0.069951	-0.0897107	1	0.678161	0.910315
Arpp19	-0.196837	0.44365	0.0299036	1	0.313959	1
Arrb1	0.0141374	-0.31417	-0.956915	1	0.989888	0.0114814
Arrb2	0.0333341	-0.964287	-0.807397	1	0.00316669	0.012115
Arrdc1	0.177168	-2.02467	-0.119614	1	0.137608	0.667826
Arrdc2	0.00585409	0.047691	-0.179421	1	0.862913	0.873062
Arrdc3	-0.200174	-1.33505	-1.6447	1	0.525345	1.05684e-05
Arrdc4	0.0320936	1.59405	0.807397	1	0.00569689	0.136805
Arsa	-0.288291	-0.866211	-0.388747	1	0.658969	0.452843
Arsb	-0.0673359	-0.345137	-0.568168	1	0.318265	0.000523374
Arsg	0.211031	-0.81403	-0.209325	1	0.688729	0.786884
Arsk	-0.0843822	-0.968389	-0.538264	1	0.939896	0.194918
Arvcf	-0.41226	-1.85173	-1.07653	1	0.297749	0.00061923
As3mt	0.163166	0.358031	0.538264	1	0.293184	0.252471
Asah1	-0.101747	-0.658532	0.239229	1	0.0378067	0.225606
Asap1	0.11617	0.912999	0.358843	1	0.178554	0.172256
Asb10	-0.0146733	2.85705	0.209325	1	0.000754317	0.815628
Asb2	-0.138016	-2.00539	-1.13634	1	0.00151309	1.52405e-05
Asb7	-0.262627	0.872604	-0.717686	1	0.145958	0.32115
Ascc1	0.05606	-0.864362	-0.568168	1	0.536627	0.32841
Ascc3	0.293706	0.247	0.538264	1	0.524924	0.132416
Ash1l	-0.0174416	-1.06082	-0.0598072	1	0.28799	0.916123
Asl	0.0853402	0.973623	-0.149518	1	0.150246	0.865621
Asna1	-0.210256	1.27694	0.568168	1	0.131678	0.658464
Asnsd1	-0.0648255	-0.425534	0.119614	1	0.959324	0.909552
Asph	0.00964742	-0.161976	0.508361	1	0.939655	0.0027994
Aspscr1	0.126967	-0.67251	0	1	0.676393	1
Asrgl1	-0.0177703	-0.805468	-3.08007	1	0.942224	0.000268118
Asxl1	0.212014	0.176952	-0.807397	1	0.973373	0.0448457
Asxl2	-0.0955764	-0.413345	-0.478457	1	0.832708	0.0287513
Atad2b	0.258828	0.905963	-0.119614	1	0.843639	0.951199
Atad3a	-0.121382	1.01253	0.0897107	1	0.727603	0.974985
Atad5	0.429117	-0.54655	0.388747	1	0.729311	0.775784
Ate1	-0.167094	-0.301469	-0.0299036	1	0.921665	0.972797
Atf1	0.233035	-0.70147	-0.179421	1	0.4391	0.778381
Atf2	-0.171841	-1.94063	-0.328939	1	0.216876	0.375831
Atf3	-0.265234	1.74555	1.37556	1	0.00149831	1.21103e-07
Atf4	-0.32867	-0.826888	0.0897107	1	0.0535755	0.860334
Atf6	0.144595	-0.108876	-0.0299036	1	0.862913	1
Atf7	-0.133538	0.573044	-0.269132	1	0.174988	0.657612
Atf7ip	-0.175254	-1.67054	-0.448554	1	0.0930053	0.172842
Atg10	-0.167403	-0.006757	-0.986818	1	0.727603	0.0715981
Atg12	-0.313186	-0.903026	-0.388747	1	0.404708	0.457375
Atg14	-0.12346	-1.23843	-1.10643	1	0.291905	0.0347929
Atg16l1	0.0254956	-2.91623	0.179421	1	0.0780282	0.812854
Atg2b	0.239059	0.530581	-0.627975	1	0.556129	0.246056
Atg3	0.170729	-0.863559	-0.358843	1	0.407608	0.405752
Atg4a	-0.171217	1.44202	-0.209325	1	0.50131	0.883038
Atg4c	0.222854	-2.13889	-0.119614	1	0.0811273	0.916003
Atg5	-0.544537	0.892083	0.0598072	1	0.379242	0.988443
Atg7	0.0575652	0.413461	-0.328939	1	0.919786	0.562641
Atic	0.0922449	-1.06112	0.388747	1	0.789869	0.721099
Atmin	-0.114739	-1.13035	-0.807397	1	0.18046	0.0957612
Atn1	-0.248278	0.465218	0.508361	1	0.00368079	0.603556
Atox1	-0.0607037	1.15185	0.927011	1	1.05972e-06	0.00330725
Atp10d	0.0236304	-1.62747	-1.34566	1	0.722645	0.00690351
Atp11b	-0.360134	-1.87431	0.328939	1	0.260902	0.753545
Atp11c	-0.109452	1.58841	-0.867204	1	0.141399	0.214036
Atp13a1	0.0460534	0.793923	0.538264	1	0.102584	0.111084
Atp13a2	0.242627	-0.124599	0.986818	1	0.875845	3.76967e-05
Atp13a3	0.240232	-0.116137	-0.119614	1	0.98872	0.896581
Atp1b3	0.369318	0.921377	0.657879	1	8.74481e-09	0.00172692
Atp2a2	0.151387	-0.247912	0.0598072	1	0.890619	1
Atp2a3	-0.0836784	-2.16804	-3.3791	1	0.727603	0.0816428
Atp2b1	0.153308	-1.22972	0.41865	1	0.0908445	0.093734
Atp2c1	-0.179119	-0.923585	-0.0598072	1	0.52834	0.913663
Atp5a1	-0.0243151	0.257513	0.269132	1	0.233915	0.318733
Atp5b	-0.0940014	0.118397	0.448554	1	0.536833	0.0124433
Atp5c1	-0.252821	0.259906	0.687782	1	0.289074	0.000567455
Atp5d	0.0427377	0.28512	0.41865	1	0.0632468	0.206007
Atp5e	0.19523	0.971003	1.31576	1	0.000317682	0.00585389
Atp5f1	0.303843	-0.684743	0.239229	1	0.0506642	0.460412
Atp5g3	-0.0238562	-0.074551	0.239229	1	0.73526	0.673656
Atp5h	-0.239506	0.395041	0.388747	1	0.00223561	0.258375
Atp5j	0.00739823	0.19809	0.568168	1	0.0235153	0.08837
Atp5j2	0.169007	1.09864	1.07653	1	2.67623e-06	0.0123949
Atp5k	0.421736	0.538061	1.07653	1	0.0285462	0.188229
Atp5o	0.194396	0.283728	0.657879	1	0.393337	0.139322
Atp6ap1	0.0600797	0.035635	0.478457	1	0.764346	0.0245072
Atp6ap2	0.128867	-0.652501	0.179421	1	0.883772	0.611872
Atp6v0a1	0.0993213	-0.538725	-0.41865	1	0.689945	0.140811
Atp6v0a2	0.489872	-1.36613	0.0598072	1	4.80542e-05	0.929177
Atp6v0b	0.0632832	0.858152	0.0598072	1	4.42369e-05	0.927273
Atp6v0c	0.104817	1.5362	0.179421	1	8.02851e-16	0.697547
Atp6v0d1	0.0978093	0.412399	0.508361	1	0.161288	0.175196
Atp6v0e	0.288466	0.320128	0.717686	1	0.0798051	0.00484956
Atp6v1a	0.282573	1.11048	1.01672	1	0.000199905	5.57574e-05
Atp6v1b2	-0.00377171	-0.027117	1.34566	1	0.705356	1.36304e-10
Atp6v1c1	0.242397	1.11597	0.8373	1	0.00271001	0.000120758
Atp6v1d	-0.21297	-0.19671	0.448554	1	0.945897	0.266633
Atp6v1e1	-0.405835	0.273887	0.328939	1	0.560741	0.319921
Atp6v1f	0.412811	0.181466	0.687782	1	0.0624989	0.002422
Atp6v1g1	-0.0999678	0.229773	0.478457	1	0.00392348	0.0289286
Atp6v1h	-0.217414	0.437884	0.209325	1	0.469131	0.719007
Atp7a	-0.198719	0.343076	0.119614	1	0.347976	0.847631
Atp8a1	0.421938	-0.295793	0.448554	1	0.974956	0.0176298
Atp8b2	0.0424834	1.25517	-0.179421	1	0.973373	0.784633
Atp9b	-0.252796	-1.00676	0.0598072	1	0.71052	0.986467
Atpaf2	-0.328413	0.747073	-0.0299036	1	0.762139	0.984291
Atpif1	0.0112665	-0.382632	0.239229	1	0.932749	0.756032
Atrip	0.142469	-0.713586	-0.0299036	1	0.869819	0.997591
Atrn	-0.0741406	1.12474	-0.807397	1	0.124109	0.124819
Atrx	-0.0862247	-0.704373	-0.0897107	1	0.131962	0.913663
Atxn10	0.109472	1.06234	0.927011	1	0.000285864	0.000363861
Atxn2	0.136447	-1.39511	-0.657879	1	0.32236	0.332953
Atxn3	-0.0245993	-1.01433	-0.478457	1	0.924545	0.534701
Atxn7	0.0928743	-0.140382	-0.0897107	1	0.990015	0.92094
Atxn7l1	0.0963135	-2.07877	0.119614	1	0.25669	0.965649
Atxn7l3b	-0.389807	-0.373787	-0.119614	1	0.504207	0.753075
AU022252	0.00248729	-1.52352	-0.627975	1	0.67603	0.542082
AU040320	-0.225313	-1.52042	0.598072	1	0.157126	0.13901
Aup1	-0.358409	-0.04281	-0.119614	1	0.89748	0.816465
Aurkaip1	-0.184045	0.404009	0.209325	1	0.714664	0.863574
Avl9	0.000187648	-0.637523	-0.0299036	1	0.869819	0.969164
AW112010	-0.249757	0.51646	1.55499	1	0.222576	0.00359563
AW549877	-0.103701	0.403689	0.0897107	1	0.939655	0.986596
AW554918	-0.0669721	-0.778763	-0.598072	1	0.541076	0.382034
Axin1	-0.434434	-1.17927	0	1	0.784109	1
Axl	1.57195	4.29029	5.8312	4.75038e-05	2.72046e-46	2.31893e-11
Azi2	0.230354	-0.403851	0.269132	1	0.57499	0.642022
Azin1	0.0702569	0.749026	0.119614	1	0.0446607	0.838886
B230219D22Rik	-0.358334	-1.07686	-0.478457	1	0.0207506	0.166621
B2m	1.06629	1.3748	1.19614	2.11703e-16	1.01561e-57	2.31893e-11
B3galnt1	0.136716	0.479209	-0.568168	1	0.553646	0.109477
B3galt5	-0.284223	-1.55323	-0.508361	1	0.53596	0.381492
B3gat3	-0.109814	0.620458	-0.538264	1	0.382632	0.48571
B3gnt1	0.0426192	-0.85488	-1.01672	1	0.111933	0.0129414
B3gnt2	0.113552	-0.024913	0.927011	1	0.639708	0.00323354
B4galt1	0.22309	-0.913787	-0.299036	1	0.112029	0.131799
B4galt3	-0.180778	-0.847637	-0.41865	1	0.442348	0.242595
B4galt4	0.0435571	-1.58837	-0.269132	1	0.000180694	0.596105
B4galt5	-0.0349499	-1.48461	0.897107	1	0.43059	0.327196
B4galt6	-0.299156	-1.23741	-0.598072	1	0.0515806	0.0816428
B4galt7	0.0120771	-1.80547	0.358843	1	0.92031	0.692091
B630005N14Rik	-0.422262	-0.761413	0.209325	1	0.184863	0.253751
Bach1	0.240806	0.134697	-0.119614	1	0.907042	0.844259
Bach2	-0.112002	-1.34152	-0.358843	1	0.344827	0.186539
Bad	0.218721	-0.123644	-0.239229	1	0.855954	0.797403
Bag1	0.283333	0.997337	1.25595	1	0.000450375	0.0311612
Bag3	0.122851	-1.06616	0.179421	1	0.76741	0.895489
Bag5	-0.225591	-0.565797	-0.867204	1	0.968401	0.073534
Bag6	-0.0537851	-0.030534	0.209325	1	0.930407	0.831234
Bahcc1	0.0653657	-1.57743	-2.09325	1	0.855016	0.0104424
Bahd1	0.0747406	-1.33796	0.239229	1	0.534569	0.909552
Baiap2l2	0	4.97739	3.49872	1	3.41594e-20	2.31893e-11
Banf1	0.0150089	0.476087	0.358843	1	0.0744674	0.713107
Banp	-0.00963505	-2.36443	-0.687782	1	0.101051	0.264101
Bap1	-0.253894	-0.103908	0.209325	1	0.992171	0.739184
Basp1	-0.368151	-0.629928	-0.8373	0.216053	0.000448165	0.0534111
Bax	-0.407341	-0.509443	0.538264	1	0.888756	0.217797
Baz1a	0.0908644	-0.802166	0.598072	1	0.238239	0.259876
Baz1b	0.137779	-0.256094	0.269132	1	0.62137	0.677057
Baz2a	-0.287396	-0.975393	0.179421	1	0.729311	0.893527
Baz2b	-0.390457	-1.25158	-0.0299036	1	0.284384	1
Bbip1	-0.16042	0.053318	-0.0299036	1	0.969218	0.962894
Bbs12	-0.144397	-0.382163	-3.79775	1	0.94445	0.238589
Bbs9	-0.193446	-1.3285	-1.01672	1	0.347278	0.00701963
Bbx	-0.183437	-0.647098	-0.239229	1	0.87788	0.657612
BC003331	-0.0817791	-0.636355	0.328939	1	0.580928	0.566465
BC003965	-0.0418692	-0.101542	0.209325	1	0.544742	0.840456
BC004004	-0.0716416	-0.096113	0.0299036	1	0.654974	1
BC005537	-0.101001	-0.288026	0.508361	1	0.924963	0.420606
BC005561	-0.0428978	-3.71493	-0.927011	1	0.122142	0.178929
BC005624	-0.159726	-0.024674	-0.209325	1	0.765624	0.758096
BC017158	0.106282	-0.88793	-0.209325	1	0.751125	0.810778
BC017643	0.076068	-1.05573	-0.358843	1	0.506731	0.433448
BC018507	-0.21921	-0.535547	-0.41865	1	0.683442	0.507955
BC023829	-0.0512477	0.061968	-0.867204	1	0.868563	0.0757447
BC028528	-0.133578	0.305076	0.538264	1	0.455059	0.251293
BC029722	-0.0416745	1.30064	0.209325	1	0.123094	0.882739
BC030336	0.0654624	-1.77876	-3.55853	1	0.204083	0.00279707
BC031181	-0.0188575	-0.170063	-0.149518	1	0.604944	0.845743
BC035044	-0.167986	-2.37749	-1.19614	1	1.5544e-05	2.70463e-05
BC037034	0.0149224	-1.16993	0.0897107	1	0.183106	1
Bcap29	0.154424	-0.189571	-0.0598072	1	0.939896	0.985316
Bcap31	0.177732	0.394464	-0.0897107	1	0.250224	0.893739
Bcas2	-0.137193	-0.828832	-0.388747	1	0.469256	0.352863
Bcas3	0.00547701	-1.76441	-0.0897107	1	0.556129	0.920114
Bcdin3d	0.416467	0.0794	-0.358843	1	0.348862	0.667991
Bckdha	0.107145	-0.981269	-0.41865	1	0.134917	0.469833
Bckdk	-0.0848912	0.279421	-0.179421	1	0.545167	0.668054
Bcl10	0.420353	-0.494224	-0.179421	1	0.90883	0.753402
Bcl2	-0.159409	0.429636	0.239229	1	0.0150458	0.840842
Bcl2a1b	-0.0900439	2.12165	1.19614	1	4.3451e-15	3.30644e-06
Bcl2l1	-0.216341	-0.286433	0.717686	1	0.719025	0.000131507
Bcl2l11	-0.167581	-0.669584	-0.508361	1	0.388694	0.22811
Bcl2l12	-0.0793211	-1.753	-2.39229	1	0.676573	0.0216496
Bcl2l13	-0.0418494	-0.349368	-0.627975	1	0.864143	0.253843
Bcl6	0.0383801	-0.697505	1.07653	1	0.488309	0.0645621
Bcl7a	0.057153	-2.6916	-0.328939	1	0.862913	0.791604
Bcl7b	-0.191821	-0.559359	-0.269132	1	0.765216	0.646407
Bcl9	-0.585637	-2.31643	-0.627975	1	0.0903104	0.207374
Bcl9l	-0.0460506	-1.59735	-2.06335	1	0.215015	7.61445e-06
Bclaf1	-0.166681	-0.568363	-0.0897107	1	0.345451	0.882585
Bco2	0.0636561	-0.139581	-0.119614	1	0.536933	0.891988
Bcorl1	-0.0651056	0.593802	-0.448554	1	0.346621	0.628292
Bcr	0.135613	-1.93559	-0.508361	1	0.998992	0.536573
Bdp1	0.236052	-0.048007	0.358843	1	0.974956	0.526206
Becn1	0.0401666	0.024607	0.41865	1	0.424244	0.373752
Bend6	-0.0687992	-3.44106	-0.627975	1	0.122142	0.28475
Bet1	0.22208	-1.00934	0.0897107	1	0.846849	0.98737
Bet1l	0.172683	-0.930539	-0.508361	1	0.464214	0.393031
Bfar	-0.180686	-1.05068	-0.209325	1	0.25186	0.645347
Bhlhb9	-0.247633	-1.62294	-1.16624	1	0.537175	0.0179919
Bhlhe41	0.0565902	-0.110383	0	1	0.345451	1
Bicd2	-0.0440351	-0.694505	-0.598072	1	0.821795	0.075529
Bid	-0.299641	-0.446754	-1.49518	1	0.649843	1.22034e-05
Bin1	-0.154766	-1.17032	-0.538264	1	8.41759e-09	0.000242382
Bin2	0.0245688	-1.73572	-0.448554	1	0.404708	0.00701963
Bin3	-0.381969	1.50712	0.269132	1	0.671715	0.705274
Birc2	0.147243	-1.06528	-0.149518	1	0.729311	0.85919
Birc3	0.0851073	-1.23333	0.508361	1	0.672641	0.394093
Birc5	0.00679547	3.79544	0.41865	1	0.168691	0.697232
Birc6	0.617403	-0.651164	-0.0299036	0.470547	0.774078	0.979419
Bivm	0.0731185	-0.958115	0.0897107	1	0.862913	1
Blmh	-0.00284559	-1.10575	-0.299036	1	0.671715	0.569839
Blnk	-0.482334	-0.350984	0.0598072	1	0.850895	0.891501
Bloc1s1	-0.00274695	1.28809	1.01672	1	0.000793505	0.068938
Blvra	-0.194695	0.287642	0.0897107	1	0.990942	0.986505
Blvrb	-0.249395	-0.420645	0.0897107	1	0.745581	0.987539
Bmf	0.0106569	-1.45446	-0.717686	1	0.00416752	0.161262
Bmi1	-0.483276	-1.03813	-0.0598072	1	0.862913	0.930853
Bmp2k	-0.179082	-0.94647	-0.358843	1	0.000264641	0.206881
Bmpr1a	-0.189138	-0.068042	-0.0897107	1	0.405968	0.909744
Bmpr2	-0.355262	-1.06048	-0.478457	1	0.319252	0.155085
Bmyc	-0.0777394	-0.183105	-0.41865	1	0.729205	0.232212
Bnip2	-0.00768145	-1.14045	-0.0897107	1	0.304395	0.838886
Bnip3	0.120062	-0.161017	0.328939	1	0.557238	0.651052
Bnip3l	-0.322719	-0.274489	-0.358843	1	0.9978	0.24595
Bod1l	-0.234379	-0.476857	-0.209325	1	0.70235	0.854075
Bola2	0.385165	1.66546	0.807397	1	2.6992e-05	0.43674
Bop1	-0.251804	-1.14107	0.209325	1	0.575516	0.792168
Bpgm	-0.0542144	0.783868	-3.3193	1	0.862913	0.0399938
Bptf	-0.427712	-1.51145	-0.508361	1	0.0214616	0.0899112
Braf	-0.50593	-1.98081	-0.269132	1	0.193427	0.707031
Brap	-0.199574	-0.255501	-0.149518	1	0.704988	0.856389
Brca2	0.369101	-2.64916	-0.209325	1	0.729311	0.861231
Brcc3	-0.251379	1.2515	0.149518	1	0.442882	0.927556
Brd1	-0.120068	-1.48997	-0.747589	1	0.639708	0.0928384
Brd2	-0.204803	-1.26855	0.0299036	1	0.0602217	1
Brd3	0.020263	-0.775855	-1.10643	1	0.377964	0.0021795
Brd4	-0.133961	-0.348093	0	1	0.949017	1
Brd7	0.0154319	-0.149013	-0.239229	1	0.660562	0.705912
Brd8	0.245266	-1.48606	-0.179421	1	0.471238	0.692056
Brd9	-0.28651	-0.787434	-0.598072	1	0.862913	0.198116
Bre	0.0319042	-0.533035	0	1	0.968284	1
Brf1	0.244185	-0.54655	0.0897107	1	0.911709	0.959913
Brix1	0.22816	-0.403416	0.149518	1	0.729644	0.929486
Brms1	-0.148743	-1.00598	-0.0299036	1	0.804818	1
Brpf1	0.242003	-0.14078	-0.478457	1	0.984816	0.45672
Brwd1	-0.141635	-0.245162	-0.239229	1	0.901034	0.833769
Bscl2	0.463346	0.2214	0.478457	1	0.14558	0.18919
Bsg	0.329092	0.34808	0.209325	1	0.0339845	0.317496
Bst2	1.18273	1.00646	2.90065	3.492e-05	3.09162e-07	2.31893e-11
Btaf1	-0.452751	0.800078	0	1	0.499243	1
Btbd2	0.128036	-1.07753	-0.179421	1	0.790388	0.879455
Btbd3	-0.177153	0.020034	-1.46528	1	0.941893	0.00922175
Btbd7	0.318039	0.475818	0	1	0.814942	0.998462
Btbd9	-0.0298604	-1.38397	0.0598072	1	0.417507	0.951199
Btf3l4	-0.0584473	-1.14295	0	1	0.463656	1
Btg1	-0.380995	-0.675355	0.0897107	1	0.161838	0.883786
Btg2	-0.600821	-1.03402	-0.0598072	0.0902295	1.2959e-05	0.904387
Btrc	-0.118122	-1.04251	-0.687782	1	0.958421	0.172352
Bub3	-0.182551	-1.48997	0.149518	1	0.238508	0.787449
Bud31	-0.0805425	-0.434247	0.0897107	1	0.727997	1
Bzw1	-0.197417	-0.648204	0.119614	1	0.455889	0.82292
C1d	0.0927103	-1.10391	-0.358843	1	0.729311	0.547346
C1galt1	-0.0339942	-1.50061	-0.179421	1	0.998303	0.794444
C1galt1c1	0.0534748	-0.342754	0.239229	1	0.818324	0.759269
C1qa	0.37388	-0.215596	0.568168	0.000104324	0.00353306	2.31893e-11
C1qb	0.295901	-0.49408	0	0.00146439	1.48074e-08	1
C1qbp	-0.113306	0.114837	0.777493	1	0.496581	0.0202748
C1qc	0.193323	-0.467267	0.598072	0.239495	3.96684e-09	2.33414e-11
C1rl	-0.157501	-3.41596	-0.269132	1	0.183608	0.794914
C230052I12Rik	-0.0428302	-1.753	-0.478457	1	0.496581	0.569839
C2cd2	0.0892661	-0.396479	-0.269132	1	0.649843	0.758096
C2cd2l	-0.355205	-1.2521	-0.209325	1	0.897248	0.883643
C2cd3	0.17606	0.831962	0.149518	1	0.486495	0.880923
C330018D20Rik	0.0385559	0.59829	0.448554	1	0.869024	0.677862
C3ar1	-0.380737	0.529245	0.777493	1	0.000921718	4.26943e-05
C5ar1	0.0467658	0.500119	0.239229	1	0.342825	0.667826
C78339	0.0567906	0.150324	-0.657879	1	0.35741	0.139773
C87436	-0.187389	0.112514	-0.269132	1	0.676393	0.630848
Cab39	-0.0201586	-1.05635	-0.478457	1	0.377819	0.394301
Cabin1	-0.0167968	-0.591755	0.0598072	1	0.869681	0.948339
Cables1	-0.201106	-0.341299	-0.8373	1	0.616224	0.0601606
Cables2	0.15511	-1.34254	-0.299036	1	0.934569	0.732094
Cacybp	-0.134579	0.326861	0.149518	1	0.633755	0.846235
Cadm1	0.0383105	2.49255	1.49518	1	7.80331e-32	2.31893e-11
Calcrl	-0.24732	-1.2555	-1.49518	1	0.655192	0.000521171
Calhm2	-0.0569994	-0.487162	0.149518	1	0.947055	0.853681
Calm1	0.223482	0.168816	0.209325	1	0.941654	0.539639
Calm2	-0.517766	-1.31888	-0.897107	0.336059	9.73881e-10	5.96943e-11
Calm3	0.0656421	0.754921	1.25595	1	0.348862	0.0345723
Calr	0.148376	0.12326	0.149518	1	0.774776	0.617669
Calu	-0.0986335	-0.535848	0.358843	1	0.862913	0.426086
Camk1	-0.507549	-0.512593	-0.209325	0.971639	0.150961	0.418769
Camk1d	-0.115864	-0.39043	0.179421	1	0.773907	0.611872
Camk2d	-0.00131635	-0.859451	0	1	0.315456	1
Camk2g	0.258193	-0.880236	-0.478457	1	0.738829	0.20097
Camkk1	0.00213835	-2.57743	-0.956915	1	0.349727	0.0289073
Camkk2	-0.0546953	-0.641355	-0.358843	1	0.699752	0.661592
Caml	0.177545	-0.494961	-0.448554	1	0.423768	0.489528
Camsap1	-0.048245	-1.9237	-0.598072	1	0.122142	0.080201
Camsap2	0.227012	-1.00117	0.358843	1	0.940924	0.677489
Camta2	-0.255407	-0.395542	-0.299036	1	0.964245	0.229652
Cand1	-0.240716	-0.331537	-0.239229	1	0.932684	0.692091
Cant1	0.242087	0.126409	0.777493	1	0.869819	0.00921136
Canx	0.0275975	-0.003803	-0.269132	1	0.974956	0.158294
Cap1	-0.0679765	-0.463559	0.149518	1	0.387436	0.657633
Capg	-0.270665	3.52622	2.00354	1	2.41801e-19	2.31893e-11
Capn3	0.0790817	0.299384	-0.448554	1	0.967917	0.0474158
Capn7	-0.175026	0.441172	-0.179421	1	0.330715	0.810778
Capns1	0.492669	0.138333	0.448554	1	0.392544	0.631576
Caprin1	-0.0223713	-0.292128	0.478457	1	0.942738	0.0318765
Capza1	-0.157251	-0.51177	0.209325	1	0.616224	0.595912
Capza2	-0.150835	-0.654562	-0.0897107	1	0.0260012	0.705751
Capzb	0.0177962	-0.104199	0.0299036	1	0.65602	1
Card6	-0.0549868	-0.958675	-0.657879	1	0.160885	0.0786056
Carhsp1	-0.0927718	-1.27656	-0.717686	1	0.595372	0.283338
Carkd	-0.0770149	0.121469	0.149518	1	0.784822	0.880923
Carm1	-0.0459473	0.018375	0.0598072	1	0.395607	1
Cars	-0.0224473	-1.13766	0.299036	1	0.374911	0.686502
Casc3	-0.412754	-0.986798	-0.867204	1	0.02581	0.15279
Casc4	-0.152814	0.733782	-0.478457	1	0.403935	0.00927902
Casd1	0.0100083	-0.428398	-0.0598072	1	0.875845	0.951323
Cask	-0.175831	-0.909845	0.0598072	1	0.168094	0.909355
Casp1	-0.0984493	0.139801	-0.0598072	1	0.651728	0.972502
Casp6	0.119615	-1.27809	-0.508361	1	0.55774	0.452526
Casp8	-0.281275	-1.25659	-0.627975	1	0.186497	0.0101475
Cass4	0.0828724	-3.0227	-1.73441	1	0.0965582	3.47274e-07
Cast	0.217881	1.07297	0.0897107	1	0.590414	1
Casz1	0.0271677	1.37253	-1.91383	1	0.862913	0.192708
Cat	0.136705	-0.665538	0.209325	1	0.71336	0.763199
Cbfa2t3	-0.366665	-0.347613	-2.03344	1	0.523763	9.87813e-06
Cbfb	-0.278543	-0.338537	-0.0299036	1	0.971491	0.991348
Cbl	-0.799591	-0.859129	-0.717686	1	0.567265	0.00539221
Cbll1	-0.06005	-0.549287	-0.717686	1	0.85661	0.249873
Cbr1	-0.143427	-0.78671	-0.269132	1	0.88255	0.725254
Cbr2	0	-0.868478	-0.0299036	1	0.783258	0.986505
Cbr4	0.0158216	0.123617	-0.0299036	1	0.556129	0.986505
Cbx1	-0.279077	-0.004777	-1.34566	1	0.834328	0.0441964
Cbx5	0.0774169	-0.934941	0.209325	1	0.884679	0.830251
Cbx6	-0.254522	0.066427	-1.13634	1	0.691509	0.17065
Cbx7	-0.381413	0.247	0.927011	1	0.509321	0.139231
Cby1	-0.179831	-2.57743	-0.179421	1	0.515903	0.913919
Ccar1	0.0730761	0.511091	0.149518	1	0.179097	0.768366
Ccdc101	0.29599	-0.496661	-0.448554	1	0.86069	0.559352
Ccdc104	0.168953	-0.902226	-0.448554	1	0.267883	0.668409
Ccdc107	-0.187825	0.777285	0.0897107	1	0.271161	0.991348
Ccdc115	-0.0562945	-0.366231	-0.299036	1	0.792198	0.509169
Ccdc117	-0.0275094	-0.377789	-0.627975	1	0.973373	0.191589
Ccdc12	-0.138644	-1.41858	-0.598072	1	0.0638939	0.0376694
Ccdc126	-0.0802276	1.00189	0.0598072	1	0.722645	1
Ccdc132	0.288854	1.25789	0.299036	1	0.179097	0.628875
Ccdc22	0.221774	-1.3032	-0.41865	1	0.279194	0.286907
Ccdc23	-0.163738	-0.340505	0.986818	1	0.781979	0.120315
Ccdc25	0.18267	-0.452246	0.388747	1	0.852218	0.686657
Ccdc34	0.310696	0.512502	-0.598072	1	0.686998	0.520505
Ccdc47	-0.201763	-1.87141	-0.0299036	1	0.0225509	1
Ccdc50	-0.0695553	-0.740553	-0.149518	1	0.0839569	0.734909
Ccdc55	-0.0588636	-1.25125	-0.149518	1	0.679586	0.834866
Ccdc58	0.142037	-2.06751	-0.149518	1	0.61166	0.927556
Ccdc59	-0.435421	0.493793	-0.986818	1	0.449099	0.403726
Ccdc6	0.0450422	-1.14432	-0.657879	1	0.345451	0.413993
Ccdc62	0.0698735	-0.044049	-0.777493	1	0.994451	0.332953
Ccdc71	-0.242683	-2.23333	-0.747589	1	0.577739	0.171813
Ccdc77	-0.177486	-3.19779	0.41865	1	0.727603	0.720318
Ccdc84	0.00708431	-2.04251	0.388747	1	0.998496	0.471907
Ccdc85b	-0.319936	0.077075	0.0897107	1	0.891795	1
Ccdc86	0.29657	0.238587	1.43537	1	0.721903	0.000528096
Ccdc88a	0.151416	1.85063	-0.0598072	1	0.169906	0.983157
Ccdc88b	-0.278973	-0.560823	-0.0897107	1	0.744983	0.948038
Ccdc90b	0.0907274	-0.704791	-0.299036	1	0.978248	0.729135
Ccdc93	-0.195004	-1.02645	-0.299036	1	0.404708	0.386588
Ccdc97	-0.421403	-1.2845	-0.508361	1	0.107433	0.32841
Ccl12	1.94466	1.23203	2.75113	2.74704e-21	0.0012613	2.31893e-11
Ccl2	0.542719	-0.140024	1.01672	1	0.916073	0.00217272
Ccl24	-0.0938027	-5.04455	-2.66142	1	0.0272793	5.76915e-08
Ccl3	0.191877	5.15389	3.08007	1	1.74847e-30	2.31893e-11
Ccl4	0.623572	5.66255	2.99036	1	9.95739e-18	2.31893e-11
Ccl5	1.5306	-1.84876	5.53216	0.000412996	0.942939	2.31893e-11
Ccl6	-0.072175	2.4344	1.6447	1	8.44059e-21	2.31893e-11
Ccl9	0.675476	-1.29959	0.956915	0.428293	0.031415	1.65599e-05
Ccm2	-0.443657	-1.05286	-0.747589	1	0.924545	0.0256709
Ccnd1	-0.419745	-1.04605	-0.598072	1	0.012135	0.0686126
Ccnd3	0.0481045	0.140084	0.269132	1	0.796816	0.826359
Ccng2	-0.342653	-1.19488	-0.927011	1	0.00548858	0.010122
Ccnh	-0.186643	-0.823636	-0.149518	1	0.504941	0.827384
Ccni	-0.328797	-0.122447	-0.119614	1	0.733959	0.794785
Ccnk	-0.148698	-0.522703	0.239229	1	0.988943	0.856905
Ccnl1	0.327637	0.303943	0.388747	1	0.471446	0.113511
Ccnl2	0.0985536	-0.737894	0.0598072	1	0.720604	0.914405
Ccnt1	0.361922	-0.471502	-0.478457	1	0.466882	0.408147
Ccnt2	-0.273818	-0.489966	0.0897107	1	0.973379	0.98525
Ccny	0.0741963	1.0631	0.568168	1	0.0898861	0.265947
Ccpg1	-0.168755	-0.140757	0.209325	1	0.864143	0.739624
Ccr1	-0.219637	-1.82729	-0.986818	1	0.280925	0.0263658
Ccr5	-0.289235	-2.34084	-1.22605	1	5.09187e-21	2.31893e-11
Ccrl2	0.491089	0.597497	2.45209	1	0.160093	2.31893e-11
Cct2	0.2056	0.399508	0.568168	1	0.0214485	0.0899276
Cct3	0.00381708	-0.642315	0.687782	1	0.967451	0.0282944
Cct4	0.0657509	0.115755	0.687782	1	0.729644	0.0258678
Cct5	-0.117259	0.094997	0.717686	1	0.713579	0.0186434
Cct7	-0.0461601	-1.18305	0.478457	1	0.29529	0.162144
Cct8	-0.109688	-0.290703	0.538264	1	0.942939	0.104395
Ccz1	-0.597597	-0.323316	-0.807397	1	0.862913	0.122216
Cd14	-0.478898	0.180024	0.239229	0.580867	0.924963	0.416343
Cd151	-0.205254	0.486071	-0.41865	1	0.192768	0.332953
Cd164	-0.491095	-2.01934	-1.55499	0.45905	3.30906e-24	2.31893e-11
Cd180	0.207355	1.14735	0.687782	1	1.72219e-07	6.52611e-05
Cd200r1	0.0802504	-1.45927	-0.627975	1	0.790914	0.227515
Cd22	-0.0856494	2.84826	2.12315	1	9.19463e-05	1.283e-10
Cd2ap	0.0991239	-0.566694	-0.478457	1	0.834931	0.0581301
Cd300a	-0.352395	-1.02479	-0.508361	1	0.0149725	0.00142774
Cd300ld	-0.0247949	1.64488	-1.97364	1	0.595372	0.10301
Cd300lf	0.161869	-0.559787	3.3492	1	0.381345	2.31893e-11
Cd302	-0.221285	-0.418093	-0.777493	1	0.393426	0.00262107
Cd33	0.162288	-1.36926	-0.41865	1	0.0124199	0.0017951
Cd34	-0.268511	2.23362	1.43537	1	2.49825e-25	2.31893e-11
Cd37	-0.0158663	0.359621	-0.0598072	1	0.0173971	0.899937
Cd3eap	0.155049	-0.455428	-0.239229	1	0.82448	0.729135
Cd47	0.17618	-0.783021	0.478457	1	0.305669	0.087541
Cd48	0.114026	1.20802	1.52508	1	1.84985e-08	2.70579e-11
Cd52	1.13839	2.40064	2.69132	4.656e-07	5.96716e-33	2.31893e-11
Cd53	-0.0524654	-0.237214	-0.448554	1	0.286777	0.000196445
Cd63	0.903873	2.32613	2.21286	8.75007e-06	2.57222e-39	2.31893e-11
Cd68	-0.0237066	1.33936	0.508361	1	7.30998e-27	0.000223394
Cd74	0.28336	2.02031	6.21994	1	2.1906e-14	2.31893e-11
Cd81	0.220783	-0.1491	0	0.712029	0.407179	1
Cd82	-0.086986	-0.834751	-0.269132	1	0.117103	0.491422
Cd83	-0.030636	2.81701	2.96045	1	4.83347e-25	2.31893e-11
Cd84	-0.0150252	0.399617	0.568168	1	0.00158341	0.000150346
Cd86	-0.0934405	-0.272029	0.568168	1	0.785994	0.00388997
Cd9	0.0208985	2.06811	1.52508	1	2.13361e-51	2.31893e-11
Cd99l2	-0.08893	1.20294	0	1	0.623467	1
Cdc123	0.078206	-0.529437	0.0598072	1	0.978248	0.976656
Cdc14b	-0.0991942	-2.93622	0.538264	1	0.942939	0.52147
Cdc16	-0.0508757	0.138065	-1.01672	1	0.773907	0.0215992
Cdc23	-0.175778	-0.919359	-0.179421	1	0.503177	0.826491
Cdc26	-0.0346265	-0.458715	-0.568168	1	0.252472	0.515601
Cdc37	0.101042	-0.19103	0.538264	1	0.724347	0.0764247
Cdc37l1	0.0903597	-0.85871	-0.239229	1	0.897058	0.789637
Cdc40	-0.20131	-1.10843	-0.388747	1	0.345451	0.51491
Cdc42	-0.195057	-0.381914	-0.0299036	1	0.474779	1
Cdc42bpa	0.168247	0.331064	-0.0299036	1	0.722645	0.984511
Cdc42ep3	0.334988	2.23914	-0.119614	1	0.0559065	0.93625
Cdc42se1	-0.139384	-0.214418	0	1	0.998861	1
Cdc5l	-0.488803	-0.982323	-0.358843	1	0.509321	0.499294
Cdc73	0.0717813	-0.002614	0.179421	1	0.776298	1
Cdca4	0.00466117	-0.461952	-0.149518	1	0.887241	0.816403
Cdca7	-0.169481	-1.429	-1.07653	1	0.313959	0.0467546
Cdca8	-0.0235904	3.65639	0	1	0.192392	0.986467
Cdipt	-0.343874	0.294653	-0.119614	1	0.765216	0.822318
Cdk10	0.291344	1.89755	-0.478457	1	0.862913	0.515601
Cdk11b	0.248594	-1.22249	0.0897107	1	0.469909	0.899959
Cdk12	0.0934036	-0.930128	-0.478457	1	0.855954	0.125311
Cdk13	-0.0852532	-1.18317	-0.0598072	1	0.708642	0.978653
Cdk17	0.197172	-0.313088	0.568168	1	0.92649	0.521823
Cdk19	-0.123337	0.175234	-0.179421	1	0.77514	0.740479
Cdk2	0.11515	-2.11557	0.209325	1	0.765216	0.890083
Cdk2ap1	-0.433991	-0.587122	-0.807397	1	0.790693	0.121665
Cdk2ap2	-0.154777	0.087373	-0.179421	1	0.98872	0.778861
Cdk4	-0.101347	0.645415	0.0598072	1	0.0353838	0.999425
Cdk5	0.341547	-1.22191	-0.598072	1	0.791943	0.400291
Cdk5r1	-0.282803	-1.84687	-2.03344	1	0.013229	0.00440953
Cdk5rap1	-0.146755	-0.401995	-0.747589	1	0.968501	0.193921
Cdk5rap2	0.0398358	-1.04605	0.0299036	1	0.424244	1
Cdk5rap3	0.0744697	-0.006287	-0.508361	1	0.862913	0.231136
Cdk6	-0.0250003	0.340109	-0.358843	1	0.983647	0.525025
Cdkn1a	-0.114033	-0.82339	1.7045	1	0.956891	2.85743e-09
Cdkn1b	-0.0588933	0.087004	-0.687782	1	0.486854	0.331382
Cdkn2aip	0.176242	0.407464	-0.717686	1	0.996349	0.250613
Cds2	-0.0229353	-0.103297	-0.149518	1	0.833758	0.769292
Cdv3	0.318539	-0.059591	0.0897107	1	0.731925	0.757007
Cdyl	0.107256	-1.91623	0	1	0.650305	1
Ceacam1	-0.170745	-1.13382	-1.40547	1	0.654974	0.000249125
Cebpa	-0.288519	0.469736	0.239229	1	0.0582798	0.797746
Cebpb	0.389077	-0.559725	1.10643	1	0.2089	0.0654937
Cebpd	0.0360198	-3.06183	-1.16624	1	4.02685e-06	0.0011253
Cebpg	-0.29121	-0.310269	-0.0598072	1	0.862913	0.980804
Cebpz	-0.148387	-0.621886	-0.239229	1	0.261593	0.483513
Celf1	-0.288436	-1.35619	-0.239229	1	0.0385673	0.43385
Celf2	-0.166709	-1.10593	-0.598072	1	0.000649833	0.000334804
Cenpb	0.0940776	0.474199	0.598072	1	0.36888	0.449073
Cenpc1	0.238531	0.202331	-0.328939	1	0.864143	0.778861
Cenpe	0.179021	2.43603	3.19968	1	0.347976	0.223441
Cenpq	-0.0269504	-1.53727	-2.482	1	0.729311	5.09954e-05
Cep135	-0.156559	-1.01889	-0.388747	1	0.973379	0.586121
Cep152	-0.123821	-1.33338	-1.19614	1	0.588378	0.00339503
Cep170	-0.0719619	-1.05701	-0.8373	1	0.0579079	0.000971355
Cep192	-0.056922	-1.00031	0.0299036	1	0.663727	1
Cep350	-0.131534	-0.662147	0.179421	1	0.680561	0.788557
Cep63	-0.198319	-1.07218	-0.0299036	1	0.0848282	1
Cep68	-0.07088	-3.43248	-1.28585	1	0.000173206	3.63543e-07
Cept1	0.380445	-0.819727	0.179421	1	0.487231	0.779233
Cerk	-0.309	-0.037824	-0.0299036	1	0.993052	1
Cetn2	0.2302	0.39139	0.0299036	1	0.864143	1
Cfdp1	0.027673	-0.134615	0.538264	1	0.663861	0.460412
Cfh	-0.229063	-0.087714	-0.388747	1	0.864143	0.00873565
Cfl1	-0.270396	0.200438	0.41865	1	0.48546	0.00689674
Cfl2	-0.236268	-1.18596	-0.41865	1	0.967376	0.450189
Cflar	-0.194624	-0.42243	-0.209325	1	0.769512	0.413993
Cggbp1	-0.13423	-1.4864	-0.119614	1	0.0217802	0.854075
Cgrrf1	-0.0544216	-0.885104	-0.478457	1	0.321235	0.349512
Ch25h	0	3.19453	5.8312	1	6.9238e-06	2.31893e-11
Chchd1	0.134247	0.324358	0.388747	1	0.284384	0.723085
Chchd2	-0.0336386	-0.289501	0.41865	1	0.90354	0.236963
Chchd7	-0.300053	-1.40682	-0.41865	1	0.425487	0.720858
Chd1	0.217661	-0.930397	-0.538264	1	0.744977	0.411235
Chd2	0.0888289	-0.525255	-0.388747	1	0.181607	0.252062
Chd3	-0.361157	-2.13271	0.149518	1	0.611865	0.958473
Chd4	-0.170158	-0.182504	0.358843	1	0.94035	0.317886
Chd6	0.0972171	-2.59688	-0.209325	1	0.0218654	0.692091
Chd7	-0.0360862	-0.324687	0	1	0.790914	1
Chd8	-0.0350095	0.042237	0.0299036	1	0.91495	1
Chd9	-0.171634	-2.49433	-0.867204	1	0.000599288	1.09728e-05
Cherp	-0.0424202	-0.236518	0.179421	1	0.832708	0.911412
Chic1	0.0307092	0.191504	1.6447	1	0.199737	0.00398819
Chic2	-0.539394	-1.30216	0.299036	1	0.3797	0.843685
Chka	0.164776	-0.501164	0.0897107	1	0.91821	0.928496
Chkb	-0.302475	0.330951	-1.43537	1	0.942939	0.274323
Chm	-0.298733	-1.01907	-0.448554	1	0.75175	0.46706
Chmp1b	-0.168624	-0.468271	-0.119614	1	0.973379	0.858886
Chmp2a	-0.223276	0.166476	0.119614	1	0.794306	0.808523
Chmp2b	0.0471284	0.098541	0	1	1	1
Chmp3	-0.480011	0.322689	0.119614	1	0.92649	0.822318
Chmp4b	0.011687	0.502024	0.986818	1	0.654151	0.175854
Chmp5	-0.128186	0.286414	0.41865	1	0.653607	0.364962
Chmp6	0.0296627	1.00961	-0.0299036	1	0.00660956	1
Chn2	-0.429415	0.004466	-0.448554	1	0.812121	0.185611
Chordc1	0.100893	0.29045	-0.119614	1	0.978997	0.897555
Chpf2	0.286429	0.481776	0	1	0.592905	1
Chpt1	0.182653	0.960695	0.179421	1	0.0572596	0.947879
Chrac1	-0.396072	-0.484371	0.209325	1	0.864143	0.779101
Chst1	0.865478	2.89953	0.986818	0.119066	0.00317495	0.125986
Chst11	0.114819	1.25134	-0.269132	1	2.1391e-05	0.723144
Chst12	-0.0272412	0.383556	0	1	0.493745	1
Chst14	-0.0149091	-0.834037	0.41865	1	0.677679	0.551956
Chst15	0.014441	-1.49666	-0.209325	1	0.326216	0.776853
Chst7	-0.110188	-1.69299	-1.6746	1	0.0001231	3.03788e-06
Chsy1	-0.0761503	-1.55899	-1.25595	1	0.0122445	0.00152511
Chuk	-0.137382	-0.533434	-0.388747	1	0.832545	0.548264
Ciao1	0.0456972	-1.48451	-0.358843	1	0.483913	0.577226
Cib1	-0.595172	-1.97539	-1.07653	1	0.0924063	0.0139381
Cib2	-0.307128	0.873782	-0.927011	1	0.102853	0.232816
Cic	-0.212423	0.236076	0.41865	1	0.531947	0.327196
Cirbp	0.113216	0.054981	-0.41865	1	0.829204	0.402017
Cisd2	0.102364	-0.446245	0.0897107	1	0.862913	0.921737
Cited2	-0.620452	-1.06048	0	1	0.440234	1
Ciz1	0.309344	-0.096145	-0.0598072	1	0.790914	0.965649
Ckap4	-0.258733	-0.394754	-1.43537	1	0.855016	0.0319379
Ckap5	-0.139259	0.325002	0.358843	1	0.782636	0.452031
Ckb	-0.175446	-1.52896	-0.927011	1	1.79593e-08	2.32401e-11
Cklf	0.0935093	-0.527768	0.0598072	1	0.97942	1
Clasp2	0.275958	-0.850848	-0.388747	1	0.520206	0.0699919
Clasrp	0.154517	0.219519	0.209325	1	0.73627	0.887553
Clcc1	-0.0300316	0.733157	0.119614	1	0.101051	0.903148
Clcn3	0.112638	0.219719	-0.328939	1	0.794306	0.554073
Clcn4-2	-0.625733	-0.021339	-0.598072	0.818563	0.660148	0.0859215
Clcn5	-0.0419747	-1.97539	-1.73441	1	0.0286262	0.00745519
Clcn7	-0.180186	1.18494	0.897107	1	0.0913836	7.88083e-06
Cldn25	-0.492136	-0.382799	-0.0598072	1	0.922926	0.951199
Clec16a	-0.289951	-1.73439	-0.0299036	1	0.575349	1
Clec4a2	-0.475758	-4.26912	-1.94373	1	1.37239e-08	2.02037e-09
Clec5a	0.0881757	-0.007945	0.41865	1	0.719025	0.236309
Clec7a	0.365804	5.14933	5.14342	1	1.65599e-41	2.31893e-11
Clic1	0.0566552	0.021454	-0.0299036	1	0.999405	1
Clint1	-0.18427	0.549927	0.0598072	1	0.61694	0.991831
Clip1	-0.0284504	0.498668	0.209325	1	0.03396	0.524203
Clip2	0.144673	0.52857	0.299036	1	0.0761953	0.749935
Clk1	-0.152322	-1.6506	-0.269132	1	0.00374548	0.301286
Clk3	-0.228483	-0.580016	0.239229	1	0.855016	0.777033
Clk4	0.182838	-1.14623	-0.179421	1	0.926736	0.821866
Cln3	-0.0731715	0.665123	0.328939	1	0.137091	0.506063
Cln5	-0.0721467	1.1107	0.867204	1	0.00126665	0.00352656
Cln6	-0.0668254	0.510034	0.568168	1	0.676573	0.431323
Cln8	-0.480223	0.074343	-0.209325	1	0.834807	0.521415
Clns1a	0.508644	-0.447153	-0.209325	1	0.756506	0.668528
Clock	0.0954221	-0.267574	0.179421	1	0.741351	0.865621
Clp1	-0.164727	-1.37273	-0.299036	1	0.845722	0.634143
Clpb	0.185835	-1.52673	0.0299036	1	0.988965	1
Clpp	-0.291151	-1.49716	0.0897107	1	0.356109	0.978653
Clptm1	0.054139	-0.607701	0.358843	1	0.805099	0.27882
Clptm1l	-0.313389	0.119042	0.299036	1	0.430686	0.631359
Clpx	0.079171	-1.08558	-0.149518	1	0.348862	0.833129
Clstn1	-0.0854212	-0.14984	-0.717686	1	0.558931	0.0219259
Clta	0.161065	0.278452	0.568168	1	0.219221	1.83761e-05
Cltb	-0.210365	-1.35024	0.328939	1	0.696974	0.720729
Cltc	-0.117868	-0.084904	0.0897107	1	0.813327	0.830251
Clu	0	1.10045	-0.0299036	1	0.345456	0.965649
Cmas	-0.48436	-0.168038	-0.956915	1	0.912002	0.233642
Cmc1	0.037431	-0.828949	0.388747	1	0.551327	0.768856
Cmklr1	-0.257441	-0.474112	-0.149518	1	0.613207	0.723144
Cmpk1	-0.168558	0.017974	0.0897107	1	0.36888	0.945642
Cmtm3	0.0504763	0.321716	0.239229	1	0.0501974	0.604405
Cmtm6	-0.310756	-1.37719	-1.34566	1	7.91914e-16	2.31893e-11
Cmtm8	0.0721612	-0.733635	-1.04663	1	0.357896	0.0489887
Cnbp	-0.192264	-0.18678	-0.149518	1	0.812909	0.629315
Cndp2	-0.204281	0.377727	0.897107	1	0.0207008	0.000267246
Cnih2	-0.0149281	0.024607	-0.179421	1	0.862913	0.854075
Cnih4	-0.16488	-0.800776	0	1	0.968284	1
Cnnm2	-0.0459444	1.3845	-1.10643	1	0.788954	0.0901568
Cnot2	0.136313	-0.968213	-0.0897107	1	0.137507	0.885949
Cnot3	0.155259	-1.48291	0.239229	1	0.442729	0.842114
Cnot4	-0.149836	0.945304	-0.0897107	1	0.329508	0.881345
Cnot6	0.141752	-0.449174	-0.0897107	1	0.939655	0.94145
Cnot6l	-0.197925	-0.313315	0.239229	1	0.842413	0.631587
Cnot7	-0.162117	0.341157	-0.358843	1	0.729644	0.491904
Cnot8	-0.16555	-1.41757	-0.179421	1	0.00353399	0.711055
Cnp	0.305887	-0.676502	0.568168	1	0.181607	0.167124
Cnpy2	0.0274697	0.921994	0	1	0.00251674	1
Cnpy3	-0.366818	-0.488931	-0.568168	1	0.687575	0.0739616
Cnrip1	-0.34595	0.576705	-0.807397	1	0.959108	0.140629
Cnst	0.0808999	-0.122234	-0.8373	1	0.864143	0.297238
Coasy	-0.168762	-1.74203	-0.388747	1	0.71651	0.494193
Cog2	-0.332341	-1.39545	0.119614	1	0.451891	0.951199
Cog4	0.348938	-0.738573	0	1	0.783258	1
Cog6	-0.154597	-0.916499	-0.328939	1	0.432548	0.618738
Cog7	0.0388897	-0.121244	-0.119614	1	0.444489	0.893116
Cog8	-0.463665	-0.343765	-0.358843	1	0.916486	0.530107
Col27a1	-0.230966	-0.995361	-1.19614	1	0.347904	5.28357e-09
Col4a1	0	0.683863	-0.239229	1	0.0223266	0.633117
Col4a3bp	0.137204	-0.034239	-0.209325	1	0.13885	0.774734
Commd1	-0.0320568	-1.33999	0.119614	1	0.94035	0.996716
Commd2	0.0142279	-0.810144	0.358843	1	0.546153	0.677057
Commd3	-0.0893076	0.093454	-0.0897107	1	0.567265	0.941214
Commd5	-0.122083	-0.414198	-0.328939	1	0.862913	0.735643
Commd7	-0.095152	-0.2971	-0.239229	1	0.940924	0.368858
Commd8	-0.532891	-1.33064	-0.986818	1	0.000504294	1.5654e-09
Commd9	0.0424545	-0.395639	0.299036	1	0.94035	0.70037
Comt	-0.243839	-0.733885	0.179421	1	0.0049164	0.19613
Comtd1	-0.243925	-0.353317	0.0299036	1	0.487222	1
Copa	0.176668	0.611274	0.209325	1	0.10548	0.524021
Copb1	0.259098	-0.15155	0.119614	1	0.560355	0.893116
Copb2	-0.0325149	-0.035171	0.448554	1	0.772515	0.29803
Cope	0.0264303	0.669761	0.328939	1	0.311554	0.304802
Cops2	-0.254263	1.46832	0.179421	1	0.756429	0.815796
Cops3	-0.277516	0.197095	-0.657879	1	0.986957	0.0830348
Cops4	0.0407864	-0.367273	0.328939	1	0.704988	0.405233
Cops5	0.0723735	-0.229613	-0.0598072	1	0.923906	0.970847
Cops6	0.124937	0.720931	0.299036	1	0.165538	0.512885
Cops7a	-0.502738	-0.935945	0.119614	1	0.536681	0.8571
Cops8	-0.124608	-0.212432	-0.149518	1	0.992435	0.8386
Copz1	0.042917	0.068329	0.897107	1	0.611386	0.00655254
Coq2	0.313886	-0.634606	0.209325	1	0.940962	0.840022
Coq3	-0.0552923	-3.51381	-3.55853	1	0.423768	0.0597542
Coq5	-0.0856334	0.060988	-0.0299036	1	0.790914	1
Coro1a	0.00183839	-0.862908	0.119614	1	0.010814	0.685071
Coro1b	-0.00638248	-1.05852	0.119614	1	0.210433	0.785733
Coro1c	0.13827	1.16699	0.687782	1	0.105221	0.0380091
Coro2a	0.0848758	0.405697	-0.358843	1	0.950562	0.778861
Coro7	0.0438729	-1.70202	0.448554	1	0.941893	0.159003
Cotl1	-0.066788	0.477058	0.478457	1	0.0170869	0.0134124
Cox15	-0.371124	-0.498683	-0.179421	1	0.65639	0.781343
Cox17	0.0896291	0.695967	1.43537	1	0.373618	0.061569
Cox18	0.131579	0.794487	0.0299036	1	0.862913	1
Cox4i1	0.731408	1.05175	1.10643	0.0627955	4.62796e-05	2.31893e-11
Cox5a	0.200518	0.78909	0.777493	1	0.10548	0.0476315
Cox6a1	0.168191	1.45057	0.717686	1	1.57428e-11	0.00909059
Cox6a2	0.14572	4.45087	4.45563	1	2.01009e-13	2.31893e-11
Cox6b1	0.217972	0.541236	0.717686	1	0.0175352	0.00744109
Cox6c	0.0676738	1.88855	1.55499	1	1.62806e-08	3.22259e-05
Cox7a2	-0.12224	1.13624	0.986818	1	0.0001231	0.0966523
Cox7a2l	0.640986	0.775802	1.16624	0.383614	0.00052047	2.42394e-10
Cox7b	-0.00246006	0.581803	0.867204	1	0.0102828	0.0229944
Cox7c	0.2051	0.667108	1.58489	1	0.0918882	0.0173307
Cox8a	0.395841	1.01694	0.777493	1	1.80231e-05	7.83681e-05
Cp	0.014332	-0.168038	-0.179421	1	0.504616	0.892784
Cpd	0.194782	2.60393	2.18296	1	1.29165e-08	2.31893e-11
Cpeb2	-0.241408	0.305416	0.568168	1	0.190163	0.317966
Cpeb4	0.0524983	-0.712783	0.358843	1	0.729644	0.43953
Cpne3	-0.138478	0.057522	0.179421	1	0.137507	0.714375
Cpped1	-0.0185155	-0.534532	0.149518	1	0.524924	0.920975
Cpsf1	-0.0353425	-0.378398	0.119614	1	0.855016	0.896418
Cpsf2	-0.449883	0.492577	-0.179421	1	0.792983	0.789174
Cpsf3	-0.188665	-0.653931	0.0299036	1	0.753975	1
Cpsf3l	-0.0553671	-0.939963	0.149518	1	0.611993	0.910635
Cpsf6	0.0316956	0.230282	-0.149518	1	0.990942	0.738382
Cpsf7	0.0876063	-0.331736	0.0897107	1	0.854094	0.951199
Cpt1a	-0.173045	-0.738354	0.0598072	1	0.784109	1
Cr1l	-0.00609163	-0.384473	0.0299036	1	0.673716	1
Cradd	0.231818	-0.511992	-0.747589	1	0.942333	0.247023
Crat	-0.234374	1.09088	-0.119614	1	0.137507	0.942016
Crbn	-0.0526032	0.014826	0.179421	1	0.799412	0.845774
Crcp	-0.0794314	-0.969656	-0.0299036	1	0.947358	0.986505
Creb1	-0.0420997	-0.357592	-0.41865	1	0.688729	0.276266
Creb3	-0.210186	0.066427	-0.747589	1	0.855016	0.0337537
Creb3l2	0.0944764	0.871888	0.388747	1	0.0500201	0.593205
Crebbp	0.069964	-0.921835	0.0299036	1	0.59223	0.999388
Creg1	0.248754	0.873067	0.508361	1	4.56958e-08	0.00407678
Creld2	0.241606	-0.270553	0.0897107	1	0.951748	0.986416
Crim1	-0.260711	-3.22693	-1.31576	1	0.0134651	0.0409409
Crip1	0.113813	2.84723	2.87074	1	5.94346e-06	1.67042e-05
Cript	0.160807	0.221374	-0.627975	1	0.227949	0.253751
Crk	-0.210336	-0.716417	-0.299036	1	0.553646	0.556113
Crkl	-0.135822	0.362477	-0.209325	1	0.768534	0.599505
Crlf2	0.484907	2.19236	1.85402	1	3.54726e-13	0.00283404
Crlf3	0.128034	-1.22971	-0.0897107	1	0.142046	0.895208
Crls1	-0.301912	-2.22693	-2.63151	1	0.153902	0.163888
Crnkl1	0.2422	-0.992188	-0.41865	1	0.429713	0.491422
Crot	-0.28096	-0.664271	-0.627975	1	0.893842	0.080201
Crtap	0.327891	0.46149	0.179421	1	0.0733729	0.830358
Crtc1	0.00655531	-2.51596	-0.538264	1	0.941893	0.365577
Crtc2	0.111466	0.064136	-0.239229	1	0.862913	0.812367
Crtc3	-0.203417	-0.449702	-0.239229	1	0.968284	0.760526
Cryba4	0.345122	-3.40795	-0.747589	1	0.0060728	0.159465
Crybb1	-0.123336	-3.33127	-1.88393	1	3.46817e-11	2.31893e-11
Crybg3	-0.193117	-1.23515	-1.22605	1	0.862913	0.0332475
Cryl1	-0.473097	-1.00861	-0.807397	1	0.212858	0.00210769
Cryz	-0.0623304	1.30589	-0.41865	1	0.0873762	0.644099
Cryzl1	0.0300745	-0.902514	0.179421	1	0.679586	0.885175
Cs	-0.00984892	0.216924	0.897107	1	0.154394	0.000965329
Csad	0.0931014	-2.13151	-0.986818	1	0.0634343	0.0347929
Csde1	-0.137452	-0.091114	0.41865	1	0.751623	0.12342
Cse1l	-0.175543	0.038728	0.299036	1	0.743348	0.616958
Csf1	0.530339	5.22541	3.94727	1	2.08266e-26	2.31893e-11
Csf1r	-0.0694102	-0.468992	0	1	1.78567e-14	1
Csf2ra	0.299942	1.8641	1.55499	1	8.90641e-09	2.31893e-11
Csf2rb	0.273915	-0.512466	0.478457	1	0.681708	0.0303101
Csf2rb2	0.356356	0.029901	0.299036	1	0.869819	0.32841
Csf3r	0.14914	0.728431	0.657879	1	0.00323467	5.12587e-08
Csk	-0.302002	-1.00046	-0.568168	1	0.0237011	0.0656599
Csmd3	-0.198508	-0.578126	-1.82412	1	0.489716	2.31893e-11
Csnk1a1	-0.5043	-0.401217	-0.478457	1	0.782636	0.0347929
Csnk1d	-0.0141206	-1.06377	-0.538264	1	0.158301	0.129388
Csnk1e	-0.711054	-0.696199	-0.358843	0.168494	0.105192	0.203098
Csnk1g2	-0.17984	0.76562	-0.897107	1	0.150401	0.199949
Csnk2a1	-0.449862	-0.55455	-0.448554	1	0.460403	0.0697843
Cspp1	0.0316659	-5.86848	-0.388747	1	0.141505	0.596302
Csrp2bp	0.0565208	-0.99964	-0.0598072	1	0.862913	0.972352
Cst3	-0.589212	-0.22888	0	1.20474e-34	1.73806e-05	1
Cst7	0.795401	6.08214	6.19004	1	1.77545e-85	2.31893e-11
Cstb	-0.0396737	1.10101	1.97364	1	7.56849e-05	7.20657e-08
Cstf2	0.0291909	0.343676	-0.388747	1	0.973373	0.485052
Ctage5	-0.08448	-0.133788	-0.0598072	1	0.737186	0.945642
Ctbp1	-0.140227	-0.547156	0.0598072	1	0.570623	1
Ctbp2	-0.452831	-1.27809	-0.299036	1	0.45894	0.521415
Ctcf	0.120245	-0.471336	-0.328939	1	0.787314	0.537601
Ctdnep1	0.161912	0.783464	0.687782	1	0.0258291	0.401846
Ctdp1	-0.143483	-0.187403	0.0299036	1	0.840969	1
Ctdsp1	-0.109739	-0.812224	-0.328939	1	0.725887	0.712063
Ctdsp2	-0.158903	-0.737475	-0.956915	1	0.152004	0.0565189
Ctdspl2	0.00377438	-0.538876	-0.448554	1	0.630191	0.399359
Ctnna1	-0.212092	0.681586	0.179421	1	0.626993	0.787519
Ctnnb1	0.36345	0.318409	0.358843	1	0.471059	0.394301
Ctnnbip1	-0.176184	-0.076177	-0.388747	1	0.976219	0.561443
Ctnnbl1	-0.0451327	-0.827962	-0.209325	1	0.942939	0.750186
Ctnnd1	-0.190033	-0.891329	-0.538264	1	0.192951	0.182693
Ctns	-0.0179586	-0.730974	0.328939	1	0.776819	0.536103
Ctps2	-0.0441506	-1.21189	-0.239229	1	0.792198	0.645132
Ctr9	-0.206604	0.187546	-0.209325	1	0.918911	0.746994
Ctsa	0.295019	1.19545	0.777493	1	3.08339e-20	2.31893e-11
Ctsb	0.916157	2.04363	0.687782	2.134e-20	8.07739e-66	2.31893e-11
Ctsc	0.391711	0.223483	0.807397	0.593803	0.177048	1.15721e-10
Ctsd	0.353682	1.45235	0	4.62367e-05	1.43202e-63	1
Ctsf	-0.0959759	-1.24884	-0.239229	1	0.204188	0.458714
Ctsh	0.651013	0.398422	0.867204	0.000211291	0.101051	2.31893e-11
Ctsl	0.988181	1.45688	1.37556	6.4505e-13	1.89353e-30	2.31893e-11
Ctso	0.207849	-0.57277	0.239229	1	0.695889	0.720318
Ctss	0.85231	0.387942	0	3.91603e-18	1.301e-09	1
Ctsz	0.505003	1.68437	1.40547	0.00151505	5.34165e-44	2.31893e-11
Cttnbp2nl	-0.272754	-1.00812	-0.568168	1	3.43541e-05	5.12894e-05
Ctu1	-0.139372	-1.52352	-0.269132	1	0.42066	0.748403
Ctu2	0.0391463	-0.586351	-0.358843	1	0.93101	0.556755
Cuedc2	0.123558	-0.845492	0.239229	1	0.974956	0.632165
Cul1	-0.507035	-0.261434	-0.41865	1	0.561979	0.209819
Cul2	0.349373	-0.409046	-0.328939	1	0.624523	0.550707
Cul3	-0.118965	-1.30152	0.119614	1	0.0844261	0.959247
Cul5	-0.00512849	-1.2393	-0.0897107	1	0.502098	0.913663
Cuta	0.157769	0.531208	0.358843	1	0.0638396	0.474693
Cux1	0.351451	0.295032	0.299036	1	0.016235	0.264101
Cwc15	-0.162295	0.033865	-0.0299036	1	0.950157	0.992905
Cwc25	-0.045128	-1.03477	-0.657879	1	0.124109	0.338217
Cwc27	-0.237819	-0.39043	-0.179421	1	0.500575	0.878582
Cwf19l2	-0.150295	-0.826015	-0.328939	1	0.525967	0.716593
Cx3cr1	-0.316083	-1.35991	0	0.0197123	4.55963e-53	0.827683
Cxcl16	0.105026	1.92635	2.84084	1	1.10297e-09	2.31893e-11
Cxx1c	0.0784544	1.72505	-2.63151	1	0.5862	0.425217
Cxxc1	-0.327575	0.195469	-0.388747	1	0.858737	0.666252
Cxxc5	-0.375802	-0.700606	-0.986818	1	0.020423	3.02447e-05
Cyb5	-0.579632	-0.566258	-0.209325	1	0.570623	0.655494
Cyb561d2	0.0590072	0.729392	-0.41865	1	0.434337	0.569947
Cyb5b	0.0776089	0.003915	-0.0598072	1	0.940924	0.930674
Cyb5d2	-0.461539	0.427572	-0.687782	1	0.722224	0.155314
Cyb5r3	0.50113	-0.279459	0.328939	1	0.989888	0.530191
Cyb5r4	0.171725	-0.061123	0	1	0.865741	1
Cyba	0.214963	0.603585	0.41865	1	1.49904e-06	0.00523264
Cybb	0.634161	2.691	6.87782	1	2.92953e-08	2.31893e-11
Cyc1	0.309447	-1.17284	-0.0598072	1	0.58434	0.933871
Cyfip1	-0.333438	-0.386598	-0.149518	1	0.10636	0.495259
Cyld	0.130515	0.240602	-0.269132	1	0.981652	0.264017
Cyp27a1	0.367205	-0.503222	-0.269132	1	0.89371	0.611872
Cyp4f13	-0.332609	-0.979966	-0.269132	1	0.678161	0.670157
Cyp4v3	-0.571239	1.0573	0.687782	1	0.000586526	0.0310359
Cysltr1	0.0255117	-1.0105	-0.956915	1	0.103995	0.0233284
Cyth3	-0.10485	-0.219112	0.119614	1	0.855016	0.930853
Cyth4	-0.110527	-0.845283	-0.388747	1	0.000802173	0.00982191
D15Ertd621e	-0.286865	-0.556623	-0.478457	1	0.60409	0.111045
D17H6S53E	-0.253822	-0.590729	0.149518	1	0.922926	0.478097
D17Wsu104e	0.299106	-0.031375	0	1	0.996644	1
D17Wsu92e	-0.156101	-0.149981	0.0598072	1	0.992711	1
D1Ertd622e	-0.299095	-2.47962	0.0598072	1	0.0623583	0.956013
D230025D16Rik	0.0448737	0.225164	0.0299036	1	0.744983	0.999388
D2hgdh	0.0885895	-0.716931	-0.269132	1	0.725815	0.677862
D8Ertd738e	0.142894	0.14375	0.328939	1	0.862913	0.469804
D8Ertd82e	-0.467596	-0.982482	-0.598072	1	0.18822	0.0870474
D930015E06Rik	-0.262293	-1.50332	0.41865	1	0.825275	0.285015
Daam1	0.0888898	0.297984	1.37556	1	0.164993	0.00124655
Dab2	-0.212412	-0.563239	-0.149518	1	0.998861	0.911412
Dad1	-0.174488	0.429435	-0.0299036	1	0.149053	1
Dag1	-0.145471	-0.226932	0.388747	1	0.855016	0.583429
Dagla	-0.0516173	-1.56929	-0.568168	1	0.729311	0.137883
Daglb	-0.0311761	0.250636	0.448554	1	0.784136	0.0280767
Dapk3	0.0814422	-1.21597	0.299036	1	0.729311	0.838886
Dapp1	-0.192345	-2.8631	-0.687782	1	1.05412e-05	0.0143081
Dars	0.385538	-0.156954	0.179421	1	0.937123	0.826179
Dazap1	0.14735	0.588037	-0.239229	1	0.968284	0.860589
Dazap2	0.13354	-0.639223	0.41865	1	0.544742	0.0807523
Dbf4	-0.145014	-0.527119	-2.60161	1	0.532006	0.0183402
Dbi	0.413838	0.687339	0.598072	1	0.0582702	0.521415
Dbnl	-0.0363934	-0.872795	-0.0299036	1	0.527215	0.972579
Dbp	0.0354154	-3.88851	-0.657879	1	0.0126586	0.446285
Dbr1	-0.122321	-0.335638	-0.897107	1	0.561865	0.14208
Dbt	-0.192134	-0.913854	-0.358843	1	0.55774	0.567003
Dcaf10	-0.467551	-1.04251	-0.328939	1	0.733889	0.080201
Dcaf11	-0.0105757	-0.458553	-0.0299036	1	0.945897	1
Dcaf12	0.0281165	-0.137276	-0.269132	1	0.784136	0.557306
Dcaf13	0.0469367	-0.657076	-0.269132	1	0.855016	0.603912
Dcaf15	-0.110868	-1.1577	-2.84084	1	0.724347	0.100337
Dcaf17	0.10027	-0.603623	-0.508361	1	0.40516	0.0795297
Dcaf4	-0.0614758	-0.936712	-0.179421	1	0.471324	0.901372
Dcaf5	-0.067957	-0.420425	-0.807397	1	0.531223	0.244007
Dcaf7	0.0536809	0.413819	0.269132	1	0.723903	0.379105
Dcaf8	-0.111241	-1.04905	-0.119614	1	0.482866	0.83245
Dcakd	0.0209338	-0.077583	0.448554	1	0.855016	0.543154
Dclre1b	-0.243278	0.817165	-0.209325	1	0.492811	0.788967
Dcp2	0.243511	0.604552	0.0897107	1	0.855016	0.986596
Dcps	0.133987	-1.22537	-0.8373	1	0.283338	0.289597
Dctn2	-0.26363	-0.520742	-0.119614	1	0.740443	0.851454
Dctn3	-0.107768	-0.653465	0.179421	1	0.938066	0.920012
Dctn4	0.289023	-0.285276	-0.388747	1	0.988767	0.387629
Dctn5	-0.210324	-0.650611	-0.448554	1	0.225185	0.0583234
Dcun1d2	-0.0524472	-3.34937	0.0897107	1	0.056583	0.983933
Dcun1d3	-0.225707	-2.27846	0.179421	1	0.862913	0.933134
Dcun1d5	-0.00786573	-0.248305	0.209325	1	0.905531	0.846098
Dcxr	0.0962556	-0.336375	0.0598072	1	0.693245	1
Dda1	-0.240817	-0.891654	-0.239229	1	0.497058	0.679646
Ddb1	0.142187	-0.557984	-0.0299036	1	0.55774	1
Ddi2	0.139007	0.019048	-0.0598072	1	0.675398	0.986505
Ddit3	-0.219804	-0.402814	0.747589	1	0.729311	0.0687123
Ddost	-0.00105878	0.536159	0.538264	1	0.0339845	0.00555173
Ddrgk1	-0.306286	0.294934	0.0598072	1	0.0483671	0.969164
Ddx1	-0.153703	-1.04087	-0.209325	1	0.416242	0.714375
Ddx10	-0.16755	-2.81713	-0.388747	1	0.325197	0.532297
Ddx17	0.109652	-0.907667	-0.239229	1	0.00962507	0.41775
Ddx20	-0.136837	-2.12581	0.0299036	1	0.482866	1
Ddx21	0.242831	-0.81674	-0.179421	1	0.737735	0.835156
Ddx24	0.433961	0.288488	0.807397	1	0.837428	0.00148367
Ddx26b	-0.0260141	-0.52787	-0.687782	1	0.324897	0.00106799
Ddx27	0.392171	-0.846937	-0.0897107	1	0.930307	0.908947
Ddx28	0.047611	0.799541	-0.478457	1	0.716023	0.524203
Ddx31	-0.401054	0.996498	0.358843	1	0.0129797	0.496239
Ddx39b	0.120042	-0.175943	0.299036	1	0.974956	0.332592
Ddx3x	-0.323756	-0.398922	-0.269132	1	0.4708	0.500277
Ddx3y	-0.026098	-1.07813	-0.0598072	1	0.7288	0.945642
Ddx42	0.0640385	-0.429056	-0.508361	1	0.344676	0.0820824
Ddx46	0.0647199	-0.168038	-0.179421	1	0.973373	0.778481
Ddx47	-0.0282393	-0.617485	0.0598072	1	0.329876	0.993499
Ddx49	-0.00477177	-2.46572	0.0897107	1	0.137507	1
Ddx5	0.104935	-0.697837	-0.149518	1	0.000439221	0.457662
Ddx50	-0.255235	-0.187403	0.179421	1	0.984816	0.876724
Ddx55	-0.109103	-1.38687	-0.568168	1	0.790388	0.478475
Ddx56	0.0644388	-1.36967	-0.388747	1	0.516298	0.516566
Ddx58	0.519592	-0.519713	1.88393	1	0.620161	2.31893e-11
Ddx6	-0.274597	-0.698034	-0.0598072	1	0.113197	0.911412
Dedd	-0.0824138	-0.482549	-0.41865	1	0.28799	0.258904
Degs1	-0.488668	0.37681	0.209325	1	0.170266	0.759078
Dek	0.0782634	0.055858	0.328939	1	0.459138	0.312639
Dennd1b	-0.0948819	-1.47528	0.568168	1	0.713806	0.2945
Dennd2a	0.182592	0.331533	0.627975	1	0.30869	0.587087
Dennd2c	-0.189517	-0.208302	-1.31576	1	0.973867	0.00145467
Dennd4a	-0.179545	-0.35963	-0.149518	1	0.953567	0.598874
Dennd4b	-0.103467	-0.470601	0.478457	1	0.756605	0.106841
Dennd5a	-0.310264	-0.352659	-0.209325	1	0.513017	0.705218
Denr	-0.286322	0.069574	0.0598072	1	0.452389	0.925748
Deptor	-0.103513	-0.205032	-0.119614	1	0.377522	0.917679
Dera	-0.0544177	-0.14379	0.508361	1	0.727603	0.525719
Derl1	0.154537	0.069617	0.269132	1	0.600864	0.381776
Derl2	-0.184286	-0.790869	0.119614	1	0.892504	0.85883
Dexi	-0.244678	-1.56362	-2.66142	1	0.531319	0.018272
Dgat1	0.222589	-3.80031	-0.119614	1	0.280924	0.885193
Dgcr2	0.12722	0.200417	0.0897107	1	0.821396	0.986505
Dgka	-0.0307079	-0.088603	-1.01672	1	0.992435	0.0452721
Dgkd	0.036652	0.661682	0.179421	1	0.449099	0.66941
Dgkq	0.154601	1.14915	-0.328939	1	0.130809	0.579061
Dgkz	-0.124764	0.951757	1.01672	1	0.087537	6.43625e-06
Dguok	-0.25166	0.058848	-0.0299036	1	0.812121	0.991734
Dhcr7	-0.0507988	2.30145	0.687782	1	0.00509381	0.319826
Dhdh	0.248785	-0.399985	0.149518	1	0.729311	0.951407
Dhfr	-0.0505065	0.047691	-1.94373	1	0.941893	0.463458
Dhrs3	-0.0622544	0.623637	0	1	0.00408649	1
Dhrs7	-0.179059	0.222422	0.149518	1	0.286777	0.908947
Dhrs7b	-0.080392	0.268796	-0.328939	1	0.862913	0.646407
Dhx15	-0.0394905	-0.026131	0.388747	1	0.921062	0.411593
Dhx16	-0.136909	-0.406443	-0.149518	1	0.741351	0.927556
Dhx30	-0.101415	-1.92079	-0.119614	1	0.219055	0.845193
Dhx32	-0.384524	2.13975	0.149518	1	0.0201225	0.88118
Dhx36	-0.0737005	-1.07493	-0.657879	1	0.255105	0.262982
Dhx38	0.010026	-1.04774	0.239229	1	0.245392	0.812367
Dhx40	-0.363566	0.293096	-0.41865	1	0.886844	0.450189
Dhx8	-0.206635	-1.61504	-0.149518	1	0.552847	0.891501
Dhx9	0.453155	0.255461	-0.0598072	1	0.77108	0.932603
Diablo	-0.14362	-0.615497	-0.239229	1	0.215015	0.72604
Diap2	-0.0516747	-0.73341	-0.508361	1	0.992435	0.0637074
Dicer1	0.0188344	-0.516648	-0.388747	1	0.790388	0.597515
Dido1	-0.101743	-1.41234	-0.598072	1	0.116057	0.0358827
Diexf	-0.146872	-4.03593	-0.927011	1	0.179069	0.167124
Dip2b	-0.378422	-0.860929	-0.897107	1	0.0208625	6.94606e-09
Dirc2	0.292055	-0.316028	-0.986818	1	0.444637	0.0686821
Dis3	-0.0218651	0.846609	-3.70804	1	0.864143	0.0975656
Dis3l	-0.122082	-0.193573	-0.209325	1	0.963951	0.807738
Dis3l2	-0.0823528	0.234061	0.119614	1	0.817743	0.930531
Dkc1	-0.169882	0.022527	0.0598072	1	0.513496	0.999388
Dld	0.120739	0.534162	0.388747	1	0.0203583	0.433187
Dleu2	-0.192095	0.319756	-0.8373	1	0.96447	0.0348838
Dlgap4	-0.301729	-0.60306	-0.478457	1	0.884624	0.102065
Dmtf1	-0.00490293	-0.418016	-0.0598072	1	0.567265	0.944648
Dmxl1	0.0719233	-0.109694	-0.0598072	1	0.840876	0.974985
Dnaja1	0.0366071	-1.07382	0.448554	1	0.129213	0.120674
Dnaja2	0.212569	-1.13337	0.0897107	1	0.2605	0.964812
Dnaja3	0.122894	-0.989068	-0.328939	1	0.410919	0.524203
Dnajb1	-0.0284605	-0.108584	-0.0598072	1	0.719025	0.999388
Dnajb11	-0.0259381	-0.371463	-0.0598072	1	0.864143	0.951762
Dnajb12	-0.393343	0.47958	-0.897107	1	0.407179	0.0768595
Dnajb14	-0.128483	1.372	1.28585	1	2.56494e-08	0.00189017
Dnajb9	-0.0357975	-1.08274	-0.598072	1	0.0575447	0.102996
Dnajc1	-0.225218	0.146071	0.0598072	1	0.235918	0.972743
Dnajc10	-0.0552895	-0.231048	0.328939	1	0.958398	0.558956
Dnajc13	0.184064	0.115755	-0.119614	1	0.727611	0.875314
Dnajc14	0.193863	-1.21121	0.41865	1	0.438295	0.236963
Dnajc15	0.24305	2.05436	0.478457	1	0.0215488	0.75757
Dnajc16	0.0705282	-0.502733	0	1	0.136749	1
Dnajc18	-0.227037	-0.089428	-0.41865	1	0.862913	0.408738
Dnajc19	0.0134466	-0.213362	-0.119614	1	0.868441	0.865621
Dnajc2	-0.0879338	-1.03768	0.627975	1	0.941893	0.175101
Dnajc28	-0.395125	-1.76441	-0.627975	1	0.181817	0.332414
Dnajc3	0.017752	-0.273351	-0.239229	1	0.833758	0.642022
Dnajc5	-0.140362	0.286528	0.0598072	1	0.50237	0.948137
Dnajc7	0.103514	-1.11242	-0.328939	1	0.0982904	0.229719
Dnajc8	-0.0193022	-0.424266	-0.149518	1	0.768534	0.817347
Dnajc9	-0.0547456	-1.6628	-0.538264	1	0.916486	0.611872
Dnase2a	0.407394	0.359757	0.897107	1	0.158295	0.000155389
Dnlz	-0.0761049	-0.759953	-0.0299036	1	0.630191	0.986505
Dnm1l	0.0428298	-0.525255	0.119614	1	0.967917	0.927556
Dnm2	0.0887373	-1.08826	-0.388747	1	0.0326709	0.0593605
Dnmt3a	-0.0907578	0.447717	0.269132	1	0.71651	0.261094
Dnpep	-0.446755	-0.583075	-0.209325	1	0.379402	0.759797
Dnttip1	-0.221265	-1.03276	-2.72123	1	0.669634	0.344721
Dnttip2	-0.151165	-0.262365	-0.209325	1	0.741351	0.71254
Dock1	-0.114138	0.086776	-1.37556	1	0.741227	0.000619038
Dock10	-0.0548343	-1.36682	-0.777493	1	0.00195457	1.41291e-07
Dock11	0.0535029	-0.086901	0.0897107	1	0.916486	0.951199
Dock2	0.261879	-0.675471	0.209325	1	0.362696	0.403797
Dock4	0.0484905	-1.3263	-0.568168	1	0.0339845	0.000494762
Dock8	-0.205199	-0.393235	-0.328939	1	0.832089	0.0474439
Dock9	-0.275454	-0.570136	-0.986818	1	0.767741	0.0178109
Dok1	-0.0771382	0.052352	-0.119614	1	0.837388	0.891501
Dolk	-0.147734	-0.14379	-0.179421	1	0.862913	0.826359
Dopey1	-0.055761	-1.80167	-0.41865	1	0.36888	0.383571
Dopey2	0.344918	0.031571	0.568168	1	0.855016	0.24595
Dos	0.0912287	-0.168038	-0.0299036	1	0.862913	0.991104
Dot1l	-0.225789	-0.016035	0.388747	1	0.942738	0.720655
Dpagt1	-0.202789	-0.501775	-0.568168	1	0.85999	0.307539
Dpcd	-0.244322	2.17181	0.299036	1	0.0223266	0.863402
Dph2	0.0315161	0.149702	-0.478457	1	0.864143	0.572455
Dph3	0.115636	-1.601	-0.149518	1	0.513017	0.91388
Dph5	-0.220856	-1.41266	-0.448554	1	0.862913	0.616958
Dpm1	0.172846	-0.095955	-0.239229	1	0.86552	0.69401
Dpm2	0.281516	-0.538876	0.358843	1	0.940924	0.608646
Dpm3	-0.0836432	0.207471	0.508361	1	0.168691	0.705093
Dpp3	-0.397116	-1.86106	-0.0299036	1	0.0615031	0.97206
Dpp7	0.326683	2.60455	2.03344	1	5.94135e-12	2.31893e-11
Dpp9	-0.0709679	-0.265885	-0.269132	1	0.752067	0.731891
Dpy19l1	0.106988	0.350471	-0.867204	1	0.492811	0.0621283
Dpy19l3	-0.108096	-1.32558	-0.897107	1	0.862913	0.156041
Dpy19l4	-0.0828591	0.073113	0.747589	1	0.862913	0.0120504
Dpy30	-0.274801	-0.099866	0.388747	1	0.92031	0.684689
Dpysl2	-0.248322	-0.315112	-0.0598072	1	0.990328	0.877966
Dr1	-0.162138	-0.904028	-0.0299036	1	0.947055	0.983117
Dram2	0.278989	-1.17275	0	1	0.0201962	1
Drap1	-0.0274228	0.354461	0.717686	1	0.305294	0.435229
Drg1	0.115159	-0.058559	0.0299036	1	0.967451	1
Dst	-0.100776	-1.0127	0.269132	1	0.104217	0.061569
Dstn	-0.082576	0.621744	0.598072	1	0.732856	0.037677
Dstyk	-0.0175604	-1.16804	-0.41865	1	0.428846	0.489321
Dtd1	-0.0866221	0.60957	-0.0299036	1	0.391565	0.999388
Dtnbp1	0.202436	0.661494	0.956915	1	0.0657298	0.193921
Dtwd1	-0.123903	-3.64916	-3.52862	1	0.347976	0.126691
Dtx2	0.101306	-2.28351	-0.0897107	1	0.859509	0.946593
Dtx3l	-0.176363	-0.801499	0.927011	1	0.137507	0.00035089
Dtx4	-0.36332	-0.376526	-0.299036	1	0.76741	0.277798
Dtymk	0.279301	0.198744	-0.777493	1	0.632431	0.213934
Dusp11	0.0397231	-0.091802	-0.0299036	1	0.932749	1
Dusp12	0.483514	1.26636	0.119614	1	0.666503	0.924023
Dusp16	-0.189429	0.436824	-0.747589	1	0.809053	0.181944
Dusp22	-0.493826	-0.622604	-0.568168	1	0.885168	0.231235
Dusp3	0.167045	1.58742	0.0598072	1	3.85473e-05	0.944955
Dusp6	-0.265161	-1.39709	-0.927011	1	6.33532e-06	8.834e-10
Dvl2	-0.0131356	-0.209858	-2.72123	1	0.993603	0.303119
Dym	0.0583424	-0.162521	-0.0897107	1	0.914313	0.930102
Dync1h1	-0.190115	-0.871163	0.299036	1	0.440234	0.275395
Dync1i2	-0.468781	-0.120654	-0.448554	1	0.783837	0.218433
Dync1li1	-0.0394543	-0.175857	-0.328939	1	0.922926	0.508681
Dync1li2	0.323138	0.007812	-0.328939	1	0.737944	0.49969
Dynll1	-0.182397	-0.153341	0.508361	1	0.875493	0.229652
Dynll2	-0.152007	-1.08397	0.328939	1	0.55774	0.821866
Dynlrb1	-0.148875	-0.135146	0.239229	1	0.707415	0.637169
Dynlt3	0.17154	0.29553	0.0299036	1	0.732643	1
Dyrk1a	-0.173825	-0.90924	0	1	0.0365622	1
Dzip3	-0.138046	0.831962	-0.119614	1	0.727603	0.891988
E130102H24Rik	-0.0909509	-1.29357	0	1	0.972968	1
E2f2	-0.104289	-1.54655	0	1	0.766004	0.997054
E2f3	-0.229308	-3.19432	-0.687782	1	0.022302	0.129252
E2f4	-0.234226	-0.215735	-0.657879	1	0.374274	0.512862
E2f6	-0.0137247	0.100779	-0.0897107	1	0.598246	0.943909
E430018J23Rik	0.0605858	0.436033	-3.52862	1	0.863941	0.142562
E430025E21Rik	-0.242498	0.518804	0.687782	1	0.974956	0.101039
Eaf1	-0.000434509	-0.072991	-0.747589	1	0.701317	0.212005
Eapp	-0.468167	-0.901099	0.119614	1	0.377522	0.965649
Ebag9	-0.0854145	1.35464	-0.239229	1	0.487109	0.834866
Ebf3	0.0673916	-1.66064	-0.717686	1	0.336702	0.23534
Ebi3	-0.40402	-0.289807	0.239229	1	0.49124	0.740479
Ebna1bp2	0.315592	-0.417514	0.0598072	1	0.862913	1
Ebp	-0.475175	-0.591797	-0.388747	1	0.986957	0.516566
Ebpl	-0.155027	1.0138	0.0897107	1	0.0505498	1
Ece1	0.0283619	-0.982482	-1.07653	1	0.862913	0.0794453
Ech1	-0.109946	-0.890928	-0.328939	1	0.298902	0.526647
Echdc1	-0.00430322	-0.489966	0.0598072	1	0.82471	0.987494
Echs1	-0.171921	1.77706	0.956915	1	3.30493e-09	0.00757842
Eci2	-0.0343318	0.086383	0.209325	1	0.112293	0.720318
Ecscr	-0.417001	-4.25181	-2.21286	1	1.1464e-14	2.31893e-11
Edc3	-0.0772834	-0.753	0.119614	1	0.784822	0.948367
Edem1	-0.414608	-0.138338	-0.747589	1	0.904543	0.000534417
Edem2	-0.0617454	0.349383	-0.0299036	1	0.120607	1
Edem3	-0.279239	-0.244389	0.0897107	1	0.974004	0.986138
Edf1	0.276939	0.37455	0.269132	1	0.28113	0.532483
Eea1	0.506232	-0.079907	0.657879	1	0.959368	0.246025
Eed	0.3292	-0.73341	-0.388747	1	0.345451	0.427002
Eef1a1	0.458488	0.609791	0.717686	0.000906539	0.000320012	2.31893e-11
Eef1b2	0.520568	1.36111	1.28585	0.256351	9.02727e-13	2.31893e-11
Eef1d	0.206524	0.482757	1.04663	1	0.0270579	1.67846e-06
Eef1g	0.407806	0.235859	1.31576	1	0.12777	2.31893e-11
Eef2	0.15979	0.761221	0.986818	1	0.000164712	2.31893e-11
Eef2k	-0.485477	-2.44759	-1.19614	1	0.000138269	2.75529e-09
Efhd2	0.178203	0.144142	0.179421	1	0.655986	0.661592
Efnb1	-0.27907	-1.85992	-1.49518	1	0.0636879	0.00315576
Efr3a	-0.279118	0.700511	0.269132	1	0.0045203	0.490042
Egln1	-0.245499	0.654566	-2.99036	1	0.19672	0.121506
Egln2	0.202446	-0.657185	0.0897107	1	0.98943	0.974617
Egr1	-0.510259	1.75509	-0.0299036	0.81002	0.339628	1
Egr2	-0.179202	5.29139	0.568168	1	0.0183404	0.172434
Ehbp1l1	0.113705	-1.82455	-0.0598072	1	0.191332	0.948367
Ehd4	-0.532194	-0.366399	0.328939	1	0.719025	0.232531
Ehmt1	0.0164896	-0.765279	-0.149518	1	0.61694	0.778481
Ehmt2	-0.0764017	-0.046901	0.627975	1	0.804056	0.296702
Ei24	-0.551906	-0.256094	-0.299036	1	0.729644	0.748403
Eid1	0.379644	0.320898	-2.03344	1	0.828499	0.258757
Eid2b	0.0308442	-1.53727	-3.28939	1	0.504207	0.20419
Eif1	-0.285448	-0.156229	0.0598072	1	0.994451	0.870992
Eif1a	0.23227	0.000644	0.867204	1	0.862913	0.0146113
Eif1ad	0.332396	-1.66505	0.299036	1	0.335162	0.721099
Eif1ax	-0.119812	1.33922	0.627975	1	0.0949915	0.416618
Eif1b	-0.153591	-1.11625	-0.0897107	1	0.224117	0.888198
Eif2a	0.172028	0.399223	0.269132	1	0.0488115	0.668528
Eif2ak1	0.101984	-1.49584	-0.179421	1	0.118905	0.798832
Eif2ak2	0.773912	0.032875	0.448554	0.0371356	0.862913	0.0057442
Eif2ak3	-0.367391	-0.615497	-0.777493	1	0.942116	0.3692
Eif2b1	-0.170768	-0.731627	-0.747589	1	0.900028	0.253751
Eif2b2	0.162624	-0.005485	0.358843	1	0.949142	0.625683
Eif2b4	0.00537961	-0.140557	-0.41865	1	0.701317	0.455221
Eif2s1	0.0725606	0.571048	0.508361	1	0.53988	0.0792932
Eif2s2	-0.172433	-0.379186	-0.0299036	1	0.586298	1
Eif2s3y	0	0.402097	-0.0598072	1	0.947055	0.952424
Eif3a	-0.134517	0.048604	1.13634	1	0.280924	1.08656e-06
Eif3b	-0.333011	0.892716	0.299036	1	0.0107876	0.749196
Eif3c	-0.283734	-0.195444	0.299036	1	0.64733	0.45103
Eif3d	-0.115813	-0.299744	0.657879	1	0.698607	0.040193
Eif3e	-0.0182882	0.753606	1.31576	1	0.0618764	1.12391e-05
Eif3f	0.446738	0.620387	1.55499	1	0.000394063	2.31893e-11
Eif3g	-0.21959	-0.161017	0.269132	1	0.916906	0.619249
Eif3h	0.35232	0.384949	1.37556	1	0.160956	2.31893e-11
Eif3i	-0.0610966	0.31873	0.687782	1	0.135754	0.036946
Eif3k	-0.213912	0.418752	1.04663	1	0.104217	1.25305e-05
Eif3l	-0.272464	-0.280119	0.448554	1	0.608335	0.354417
Eif3m	0.345087	0.448436	0.777493	1	0.345451	0.0031346
Eif4a1	0.132729	0.053805	0.239229	1	0.447194	0.390072
Eif4a3	-0.401842	-0.145927	-0.0598072	1	0.199737	0.972743
Eif4b	0.0804613	0.500402	1.46528	1	0.103332	1.02351e-10
Eif4e	-0.0825958	-0.858555	0.119614	1	0.694593	0.894761
Eif4e2	-0.106986	-0.892931	-0.328939	1	0.972968	0.322264
Eif4e3	0.135085	-0.80098	-0.149518	1	0.979573	0.895075
Eif4ebp1	-0.113821	1.48523	0.777493	1	0.139673	0.276421
Eif4ebp3	0.10291	0.238872	-2.09325	1	0.766688	0.179104
Eif4enif1	0.269916	0.271247	-0.777493	1	0.82106	0.139323
Eif4g1	0.233289	-0.547083	0	1	0.191738	1
Eif4g2	0.0177444	-0.647062	-0.209325	1	0.16266	0.467539
Eif4g3	-0.0680177	-0.964209	0.0598072	1	0.496913	0.955274
Eif4h	-0.619964	0.11116	-0.209325	1	0.556129	0.584372
Eif5	0.00503238	0.047402	-0.0897107	1	0.969185	0.892401
Eif5a	-0.252599	0.818859	0.388747	1	0.0105651	0.120279
Eif5b	0.159842	0.078535	0.0299036	1	0.973117	1
Eif6	-0.441527	-0.136527	0.149518	1	0.972968	0.908023
Elac1	-0.214321	0.596746	0.209325	1	0.770942	0.844259
Elf1	-0.269871	-0.382371	-0.0897107	1	0.862913	0.905993
Elf2	0.193865	-0.53482	-0.657879	1	0.864143	0.0609714
Elf4	-0.127448	-0.758364	0.0897107	1	0.88255	0.89404
Elk3	0.106751	0.201294	0.119614	1	0.205164	0.878582
Elk4	0.127484	-0.19967	0.358843	1	0.733959	0.474361
Ell2	0.185264	2.90391	-0.358843	1	0.0389115	0.40911
Elmo1	-0.417619	-1.46357	-1.04663	1	5.36004e-06	2.31893e-11
Elmo2	0.232108	-0.991881	-0.119614	1	0.862913	0.843152
Elmod2	0.0206513	0.447298	0.0897107	1	0.862913	0.951407
Elovl1	0.100929	-0.631284	0.328939	1	0.705356	0.434889
Elovl5	-0.39806	0.223649	-0.0598072	1	0.0520234	0.910242
Elp2	-0.293067	-0.785568	-0.149518	1	0.229472	0.827683
Elp3	-0.235045	-0.530608	-0.807397	1	0.986417	0.0999858
Elp4	-0.110087	-2.3539	-0.239229	1	0.225656	0.793209
Emg1	0.326783	-0.206366	-0.299036	1	0.624523	0.538053
Eml3	-0.0156049	-0.155547	0.179421	1	0.64773	0.794444
Eml4	-0.378518	-0.077691	-0.269132	1	0.668708	0.604073
Emp3	-0.519951	0.178022	-0.448554	1	0.633074	0.619123
Emr1	0.302943	-0.194953	0.149518	1	0.818746	0.668511
Enc1	-0.281377	-0.437447	-0.448554	1	0.941893	0.247741
Endod1	-0.559104	-0.020959	-0.179421	1	0.406294	0.779101
Endog	-0.0235606	0.738853	-0.209325	1	0.55774	0.880923
Eng	-0.10692	-1.50302	-1.16624	1	0.00652308	2.45281e-05
Engase	0.0661856	-1.06986	-0.956915	1	0.580696	0.0671601
Eno3	-0.322135	-1.84046	-1.19614	1	0.229608	0.0201234
Enpp1	0.00502507	2.9788	1.34566	1	0.00235199	0.135135
Enpp2	-0.0328514	2.38286	-0.269132	1	0.00624992	0.357762
Entpd1	-0.511803	-1.18936	-0.867204	0.479143	3.47022e-08	2.48695e-11
Entpd5	0.122404	-0.835463	-3.43891	1	0.864143	0.0058435
Entpd7	0.115727	-0.570797	0.0299036	1	0.901024	1
Eny2	-0.0652987	-0.219263	-0.0598072	1	0.950157	0.969164
Ep300	0.1608	-1.15686	-0.239229	1	0.0141373	0.424093
Ep400	-0.0579087	-0.46417	0.0897107	1	0.977626	0.880923
Epb4.1	-0.26174	-0.139388	-0.897107	1	0.862913	0.080201
Epb4.1l2	-0.0492856	-1.03561	-0.299036	1	1.34992e-10	0.046343
Epb4.1l3	0.26892	-1.69411	0.897107	1	0.784136	0.109002
Epc1	-0.143301	-1.01353	-0.627975	1	0.0526407	0.126933
Epc2	-0.458034	-0.779266	-0.807397	1	0.101051	0.192479
Epm2a	-0.0183183	2.26492	-0.0299036	1	0.34639	1
Epn1	-0.48604	-0.803405	-0.328939	1	0.477148	0.483268
Epn2	-0.265538	-2.05841	-1.55499	1	0.0198199	0.000231536
Eprs	-0.133634	0.60957	0.8373	1	0.168335	0.0306988
Eps15	-0.312066	0.615266	0.448554	1	0.241699	0.450522
Eps8	-0.169844	-1.63052	-2.84084	1	0.0540936	0.00566681
Epsti1	0.184586	-0.398818	1.28585	1	0.727603	3.76497e-05
Ept1	-0.239212	-2.27955	-0.657879	1	0.782899	0.209537
Eral1	-0.0147689	-0.281249	-0.388747	1	0.853523	0.655526
Erap1	0.0381423	-0.555554	0.478457	1	0.980805	0.226393
Erbb2ip	-0.175784	-1.20159	-0.0299036	1	0.382744	1
Ercc4	-0.300845	-0.116813	-0.777493	1	0.941893	0.123017
Ergic1	0.120421	-0.144579	0.149518	1	0.711936	0.878807
Ergic2	-0.0206655	-0.505273	-0.388747	1	0.9174	0.391051
Ergic3	0.326411	0.557816	0.717686	1	0.000204005	0.000121666
Erich1	-0.598598	-0.308216	-0.0897107	1	0.792198	0.930774
Erlec1	0.0841637	-0.122581	0.239229	1	0.400967	0.851989
Erlin1	0.0171397	-0.437798	-0.568168	1	0.940924	0.268057
Erlin2	0.172681	-0.850649	0.149518	1	0.864143	0.78186
Ern1	-0.0222649	-1.23413	-0.119614	1	0.725887	0.927561
Ero1lb	-0.0495238	3.26937	-0.209325	1	5.84684e-05	0.888507
Erp29	0.195157	0.104384	0.328939	1	0.388694	0.0763635
Erp44	-0.0117434	-0.053945	0.299036	1	0.539286	0.585594
Esco1	-0.0285159	-0.60715	-0.119614	1	0.61624	0.888198
Esd	-0.354562	0.486093	0.179421	1	0.347976	0.813969
Espl1	-0.192575	-1.36598	-0.328939	1	0.614423	0.641463
Esr1	0.0570532	-0.34861	-0.328939	1	0.921086	0.810778
Etaa1	-0.145411	-1.37615	-3.13988	1	0.616548	0.0216202
Etf1	-0.408091	-0.230821	0.807397	1	0.917224	0.0285132
Etfa	-0.167263	-0.835463	0.179421	1	0.556129	0.837727
Etfb	-0.0319643	-0.204107	0.119614	1	0.957216	0.922776
Ethe1	0.306114	-0.123644	0.508361	1	0.940924	0.561812
Etl4	-0.0225862	3.62551	3.64824	1	9.40912e-05	2.21031e-05
Etnk1	0.311861	-1.01122	0.8373	1	0.163198	0.0301271
Ets1	-0.240668	-2.40941	-0.867204	1	1.45781e-05	0.0014106
Etv3	0.09218	-1.29076	0.149518	1	0.0289563	0.874049
Etv5	-0.500143	-1.71347	-0.717686	1	0.000869878	0.0390342
Etv6	0.0395909	-0.179751	0.358843	1	0.858141	0.413993
Evi2a	-0.145388	0.097041	0.269132	1	0.702119	0.26219
Evi2b	-0.0435139	-0.317129	-0.0299036	1	0.665774	1
Evi5	-0.2157	-0.316715	-1.10643	1	0.638009	0.0269336
Evl	0.152497	-0.585185	-0.0598072	1	0.420194	0.892784
Ewsr1	0.0387406	-0.909505	-0.0299036	1	0.168691	1
Exd2	-0.17122	-0.554316	-0.358843	1	0.93101	0.559218
Exoc1	0.123247	-0.765437	0.179421	1	0.941893	0.821866
Exoc3	-0.0059353	-1.45628	0.0299036	1	0.221877	1
Exoc4	-0.0182309	-0.566904	0.388747	1	0.70235	0.295063
Exoc5	-0.0652382	-0.349936	-0.239229	1	0.689945	0.678551
Exoc6	0.0471661	-0.114457	0.149518	1	0.992435	0.849201
Exoc7	0.0149321	-0.135977	-0.0897107	1	0.809053	0.915849
Exoc8	0.248679	-1.47255	0.358843	1	0.319252	0.00229461
Exosc10	0.281299	-0.189412	-0.269132	1	0.932729	0.630848
Exosc8	0.288122	-1.80581	-0.41865	1	0.348862	0.527071
Ext1	0.0654868	0.211551	-0.149518	1	0.790914	0.867091
Extl3	-0.00966813	-0.280065	-0.0598072	1	0.864143	0.895701
Eya4	-0.0278705	-0.39043	0.388747	1	0.729644	0.620325
Ezh2	0.0690662	-1.6628	-3.02026	1	0.862913	0.425217
F11r	0.0647995	-0.874201	-0.269132	1	6.12397e-07	0.0989055
F13a1	0	-2.59125	-0.0299036	1	0.701266	1
F8a	0.0747963	-0.038755	0.388747	1	0.862913	0.76743
Fads1	0.136321	-0.630199	-1.01672	1	0.671686	0.00533457
Faf1	-0.361425	-1.16804	-0.149518	1	0.0345867	0.8614
Faf2	0.138124	0.912693	-0.0598072	1	0.235744	0.97206
Faim	0.00355423	-1.10258	0.508361	1	0.723995	0.460145
Fam102b	-0.636213	-0.688795	-0.8373	0.0597021	0.159107	0.000188674
Fam103a1	-0.0310347	-0.918809	-0.358843	1	0.862913	0.559253
Fam105a	-0.194238	-1.7252	-0.747589	1	1.81874e-09	2.02577e-06
Fam107b	-0.199557	-2.22834	-0.239229	1	0.0500201	0.620949
Fam110a	-0.328418	-3.42056	-1.6447	1	0.00158341	6.06113e-07
Fam111a	-0.0784793	-0.383907	-0.358843	1	0.595569	0.483461
Fam114a2	-0.204135	-0.574179	-0.179421	1	0.35845	0.771634
Fam117b	-0.351572	-0.484341	-0.478457	1	0.898261	0.277798
Fam120a	0.00834112	0.305594	0.538264	1	0.260707	0.14208
Fam120b	-0.298927	-1.827	-0.41865	1	0.586138	0.251344
Fam122a	-0.181645	0.783464	-1.97364	1	0.931982	0.192708
Fam122b	0.0711718	0.135354	-2.09325	1	0.913107	0.229395
Fam126b	-0.206515	-0.778535	-1.13634	1	0.544076	0.0131316
Fam129a	-0.0303706	1.14367	0.867204	1	0.118144	0.0655083
Fam133b	-0.129941	-1.88424	-0.448554	1	0.666863	0.682417
Fam134a	0.176348	-0.455696	0.299036	1	0.974383	0.743992
Fam134b	-0.241811	0.097887	-0.239229	1	0.733889	0.60191
Fam134c	-0.080548	-1.8015	-0.239229	1	0.723974	0.692091
Fam13a	-0.107705	0.639317	-3.22959	1	0.791943	1.78134e-10
Fam151b	0.122665	-2.05556	-0.239229	1	0.427179	0.778481
Fam160b1	-0.345742	-1.42543	-0.269132	1	0.522534	0.71254
Fam160b2	-0.105319	-2.94283	-0.299036	1	0.437181	0.328617
Fam161b	-0.130523	-2.72263	-0.358843	1	0.862913	0.705912
Fam167b	0.129609	-0.056491	0.897107	1	0.862913	0.130104
Fam168a	-0.112529	-0.960325	-0.598072	1	0.348862	0.137602
Fam168b	-0.18745	-0.065954	-0.0299036	1	0.89999	1
Fam172a	0.174572	-0.989068	-0.0598072	1	0.99834	0.989759
Fam173a	0.192014	-0.74716	0.299036	1	0.838614	0.581048
Fam174a	-0.0337358	0.794584	0.358843	1	0.0811208	0.506914
Fam175b	-0.134693	-0.429562	-0.119614	1	0.446595	0.828016
Fam178a	0.0152396	0.123566	-0.0598072	1	0.830063	0.911412
Fam179b	-0.0570134	-2.42438	-0.239229	1	0.521063	0.816465
Fam188a	-0.0890319	-0.741505	-0.209325	1	0.924875	0.75694
Fam192a	-0.24036	-1.35658	-0.388747	1	0.702119	0.492055
Fam193a	-0.0203799	0.027597	-0.358843	1	0.862913	0.46991
Fam193b	-0.221022	-1.44398	-0.299036	1	0.720857	0.719298
Fam195b	0.323991	-0.098775	0.0299036	1	0.895981	1
Fam199x	-0.139939	-2.72263	-0.627975	1	0.229587	0.252242
Fam203a	-0.0686676	1.18463	-1.07653	1	0.862913	0.137602
Fam20c	0.131491	5.70072	5.0238	1	2.61166e-20	3.2167e-11
Fam26f	-0.0866813	-3.01604	0.807397	1	0.183484	0.354735
Fam32a	-0.170797	-0.388086	-0.209325	1	0.73583	0.748315
Fam35a	-0.215622	-0.797395	-0.627975	1	0.864143	0.265965
Fam3a	-0.0170839	0.268216	-0.0299036	1	0.53914	1
Fam3c	-0.193583	0.440941	0.179421	1	0.376119	0.789637
Fam45a	-0.377501	0.074532	-0.807397	1	0.746017	0.0440121
Fam46a	-0.370306	-1.97813	0.209325	1	3.43323e-05	0.597515
Fam46c	0.543119	1.21833	1.37556	1	1.18409e-07	5.15989e-11
Fam49a	0.0425044	-1.55577	-0.717686	1	0.560355	0.208287
Fam49b	-0.235321	-0.846747	-0.149518	1	0.000711077	0.68288
Fam50a	-0.00740622	0.489407	0.358843	1	0.846743	0.461204
Fam53a	0.0651657	0.260805	-0.41865	1	0.875493	0.427764
Fam53b	-0.012777	-2.06205	0.0598072	1	0.0398883	0.945106
Fam53c	-0.153566	-0.638065	0.0299036	1	0.973373	1
Fam58b	-0.15792	-0.538306	-0.598072	1	0.855016	0.211575
Fam63b	-0.356372	-0.243727	-0.119614	1	0.654974	0.887553
Fam72a	0.0154655	-1.35918	-0.927011	1	0.371555	0.212792
Fam73a	0.147553	0.473915	-3.02026	1	0.922918	0.0218516
Fam76a	-0.408636	0.696148	-0.41865	1	0.751385	0.545937
Fam76b	0.0117168	-0.965545	-0.807397	1	0.496067	0.0763462
Fam84b	-0.0772603	-3.07493	-2.63151	1	0.426838	0.123031
Fam86	0.199959	0.428065	-0.209325	1	0.236749	0.706891
Fam96a	0.183367	0.098242	0.179421	1	0.729311	0.911412
Fam96b	0.144804	0.336152	-0.299036	1	0.500149	0.774349
Fam98c	0.0238885	1.21223	-0.478457	1	0.941893	0.527618
Fancc	-0.172893	0.184264	-0.8373	1	0.940924	0.26066
Fance	0.0882172	0.142302	0.119614	1	0.804262	0.927556
Fancg	-0.0758477	-2.22693	-0.0897107	1	0.765216	0.947595
Fancl	0.143803	-0.552702	-0.179421	1	0.874473	0.848742
Far1	-0.413912	-1.22858	-0.119614	1	0.225656	0.863162
Fars2	-0.0046802	-1.44304	-0.299036	1	0.707134	0.734221
Farsb	-0.234054	-0.438685	0.41865	1	0.918911	0.524021
Fastkd2	0.0868673	1.22428	0.209325	1	0.350251	0.878662
Fat3	0.0662932	0.637146	-1.04663	1	0.468664	0.00118176
Fau	0.512442	1.24331	1.40547	0.0176202	2.58565e-11	2.31893e-11
Fbrs	0.0671876	-0.444451	0.448554	1	0.771097	0.491625
Fbrsl1	0.393923	-1.47329	-0.328939	1	0.00172762	0.365577
Fbxl14	-0.110056	-0.56946	-0.568168	1	0.581586	0.378971
Fbxl17	0.282128	-1.68166	-0.209325	1	0.374911	0.661592
Fbxl20	-0.0641347	-1.04859	-0.598072	1	0.500575	0.141527
Fbxl3	-0.288548	-0.154137	-0.627975	1	0.686745	0.00445762
Fbxl4	0.0325222	-0.856094	-0.328939	1	0.906595	0.561088
Fbxl5	0.407302	-0.229814	-0.239229	1	0.791838	0.705093
Fbxl6	0.0372321	-0.834037	-0.0598072	1	0.514393	0.951199
Fbxo11	-0.0843187	-0.703461	-0.209325	1	0.600917	0.778785
Fbxo22	0.172536	0.070122	-0.328939	1	0.524468	0.570625
Fbxo25	-0.0989772	-0.898431	-1.01672	1	0.349727	0.0843567
Fbxo28	-0.19744	-0.802244	0.239229	1	0.402762	0.851454
Fbxo32	0.271579	-3.24699	-0.388747	1	0.282525	0.410854
Fbxo33	-0.271762	-0.241619	0.0897107	1	0.448561	0.999388
Fbxo34	-0.00507424	-2.35315	-0.149518	1	0.54967	0.832722
Fbxo9	0.230878	-0.591637	-0.179421	1	0.862913	0.821465
Fbxw11	-0.260142	-0.078671	0.149518	1	0.979821	0.77204
Fbxw4	-0.139308	-0.123703	0.598072	1	0.974956	0.112584
Fbxw7	-0.0635597	-1.48997	-0.388747	1	0.125545	0.683851
Fbxw8	0.0234068	0.876085	-0.0299036	1	0.360374	1
Fcer1g	0.4576	0.691891	0.986818	0.00437331	1.50943e-06	2.31893e-11
Fcgr1	0.383412	-0.97404	0.627975	0.391747	0.00017709	5.17379e-05
Fcgr2b	0.75602	0.14443	0.8373	0.0452959	0.0886692	1.67671e-06
Fcgr3	-0.195696	0.191917	-0.0299036	1	0.652999	1
Fcgr4	1.16476	1.99755	2.96045	0.00884489	0.000936711	2.31893e-11
Fcgrt	0.200882	-0.669745	-0.209325	1	0.160956	0.776836
Fcho2	0.137158	-1.09329	-0.388747	1	0.202533	0.194665
Fchsd2	0.234312	-1.79772	-1.10643	1	0.000497166	3.81253e-06
Fcrls	-0.287734	-0.411256	-0.657879	1	0.015819	3.8589e-09
Fdx1	-0.17845	-0.454561	0.209325	1	0.870218	0.9252
Fech	-0.0950996	-0.941762	-0.358843	1	0.741351	0.382225
Fem1a	-0.273143	0.026825	-0.807397	1	0.791943	0.0888453
Fem1b	-0.236962	-0.273391	-0.986818	1	0.474779	0.084453
Fen1	-0.126414	0.728869	0.0299036	1	0.389724	1
Fermt3	-0.153571	-0.819108	-0.149518	1	0.163765	0.532297
Fes	-0.0763637	-1.20005	0.0598072	1	0.335546	0.921871
Fez2	0.0959131	-2.26837	-0.657879	1	2.43201e-06	0.0227183
Fgd2	0.233635	-1.81676	-0.478457	1	1.10297e-09	0.00168396
Fgd4	-0.0889407	0.508072	0.41865	1	0.460666	0.448496
Fgfr1op	0.326954	-0.251696	0.209325	1	0.916486	0.789421
Fgfr1op2	0.086949	-0.631656	0	1	0.481657	1
Fggy	0.0543364	1.63932	0.328939	1	0.866277	0.734909
Fgl2	1.42411	2.76733	4.03698	0.000491955	7.95556e-08	2.31893e-11
Fhod1	-0.0519202	-2.25996	-0.0598072	1	0.171857	0.969837
Fig4	-0.0951701	-1.78819	-0.299036	1	0.576878	0.720318
Filip1l	-0.546939	-4.17888	-0.777493	1	6.74212e-08	0.0252703
Fip1l1	-0.0480513	-0.789526	-0.448554	1	0.225656	0.317966
Fiz1	0.163493	-2.50302	-0.598072	1	0.224274	0.252955
Fkbp15	-0.0549632	-0.082946	0.0897107	1	0.910407	0.903148
Fkbp1a	-0.14685	-0.204626	0.478457	1	0.773907	0.163024
Fkbp2	-0.0753936	0.52331	-0.269132	1	0.298762	0.569947
Fkbp3	-0.0603644	-0.814806	-0.119614	1	0.727603	0.881247
Fkbp4	-0.228923	-0.832924	-0.149518	1	0.522188	0.852984
Fkbp5	-0.348416	-0.508171	-0.807397	1	0.968066	0.0165109
Fkbp7	-0.40115	-1.57279	-0.717686	1	0.486825	0.224418
Fkbp8	0.342894	0.750512	0.269132	1	0.28151	0.575129
Fkrp	-9.41e-06	-0.187403	-0.239229	1	0.988767	0.787804
Fktn	-0.206259	-1.24983	-0.598072	1	0.42026	0.32363
Flcn	0.0699292	-0.309302	0.448554	1	0.89999	0.0852077
Fli1	-0.418112	-0.721944	-0.328939	1	0.0949915	0.123031
Flii	-0.173571	-1.08558	0.119614	1	0.130586	0.892784
Flna	-0.274334	-0.042507	-0.209325	1	0.436763	0.705093
Flnb	0.0700923	-0.309812	0.239229	1	0.830807	0.785687
Flot1	-0.389584	-0.04371	-0.598072	1	0.82106	0.0706935
Fmnl1	-0.0446458	-0.907945	-0.598072	1	0.176643	0.00244788
Fmnl2	-0.0645335	-0.262675	0.717686	1	0.741351	0.256126
Fmnl3	-0.255797	-1.11078	-0.598072	1	0.022751	0.0109778
Fmo5	-0.305994	0.731268	-0.478457	1	0.761375	0.487841
Fnbp1	0.0240707	-0.206308	-0.448554	1	0.410919	0.0621283
Fnbp1l	-0.201403	-0.26216	-0.179421	1	0.969218	0.880923
Fnbp4	0.460093	-0.449702	0.269132	1	0.869024	0.589141
Fndc3a	-0.277452	0.029194	0.358843	1	0.866277	0.260465
Fndc3b	0.0917436	0.253986	0.179421	1	0.336937	0.866753
Fnip1	-0.225646	-0.567239	0.179421	1	0.410047	0.782972
Fnta	-0.0768671	-0.319686	-0.119614	1	0.738542	0.883595
Fos	-1.48333	0.488008	-0.209325	2.07337e-08	0.911638	0.666252
Fosl2	0.174394	-0.528785	-0.747589	1	0.790914	0.392213
Foxk1	0.125176	-0.444878	0.0299036	1	0.248785	1
Foxn3	-0.448343	-0.331405	-0.747589	1	0.765216	0.00320929
Foxo1	-0.212823	-1.37749	-0.0897107	1	0.561979	0.941519
Foxo3	0.0467793	-1.65346	0	1	0.198092	1
Foxp1	-0.125283	-1.09847	-0.657879	1	0.450061	0.0719034
Fpgs	-0.123923	-2.16804	-0.627975	1	0.694593	0.355626
Fpgt	-0.221017	-0.10245	0.269132	1	0.862913	0.976656
Frg1	-0.40453	-0.652773	-0.41865	1	0.126597	0.496634
Frmd4a	0.0705967	-1.284	-0.0299036	1	0.00124247	0.976656
Frmd4b	0.000702323	-1.1719	-0.328939	1	0.00728745	0.125826
Frmd8	-0.296027	0.041336	-0.538264	1	0.859509	0.232195
Frrs1	-0.0200031	1.69383	0.239229	1	0.0107876	0.520379
Frs2	0.0917028	-0.560355	-0.328939	1	0.570809	0.611872
Fryl	-0.0439011	-0.571616	-0.269132	1	0.947055	0.489778
Fscn1	-0.647477	-1.42111	-1.07653	0.308051	6.48717e-13	2.32552e-11
Fth1	0.345716	1.51412	1.97364	0.195796	1.39917e-40	2.31893e-11
Ftl1	0.252195	2.1608	1.13634	0.818563	1.86847e-12	2.31893e-11
Fto	-0.20503	0.373856	0.149518	1	0.40154	0.887553
Ftsj2	-0.0466926	-3.45344	-0.717686	1	0.179767	0.433663
Ftsj3	0.275832	-1.19738	0.328939	1	0.954202	0.635808
Fubp1	-0.352498	-0.53682	-0.179421	1	0.726498	0.690895
Fubp3	-0.22473	0.126705	-0.239229	1	0.941197	0.657817
Fuca1	-0.520716	1.28544	0.538264	1	3.925e-06	0.033547
Fuca2	-0.0130277	0.263736	0.41865	1	0.597191	0.245705
Fundc1	-0.233251	-0.692565	0.0897107	1	0.52329	0.986416
Fundc2	0.268014	1.44622	0.777493	1	0.00221283	0.115847
Fus	-0.193381	0.097696	-0.149518	1	0.307184	0.651052
Fut11	-0.133698	-0.384487	-0.239229	1	0.582056	0.645347
Fut4	-0.0498897	-3.86848	-3.13988	1	0.97209	0.000429354
Fut8	-0.156218	-0.637152	-0.358843	1	0.941893	0.20097
Fxr1	0.0291951	-1.04774	0.179421	1	0.470309	0.814186
Fxr2	0.0665897	-0.52034	-0.627975	1	0.791943	0.394093
Fxyd5	0.233448	2.81197	4.69486	1	1.62574e-14	1.3483e-09
Fxyd6	0	3.89086	3.16978	1	0.168691	0.000180683
Fyb	0.103556	-0.675365	0.269132	1	0.315297	0.180846
Fyco1	0.227985	-3.20046	-0.41865	1	0.122425	0.041089
Fyn	-0.160391	0.565316	3.58843	1	0.244948	0.00808687
Fyttd1	-0.300315	-0.700533	0.0299036	1	0.410047	0.999388
Fzr1	-0.130279	-1.40905	0.0299036	1	0.260902	1
G3bp1	0.124303	-0.131774	0.119614	1	0.862913	0.903577
G3bp2	-0.15684	-0.678728	-0.149518	1	0.189158	0.777033
G530011O06Rik	-0.135464	-1.1922	-0.508361	1	0.289074	0.00925617
G6pc3	-0.211578	0.374379	-0.508361	1	0.483474	0.354417
G6pdx	-0.316507	0.180572	-0.119614	1	0.581248	0.858886
Gaa	0.463688	0.424565	1.25595	1	0.149053	2.31893e-11
Gab1	0.0651734	-2.22029	-1.6746	1	0.0081754	8.9988e-06
Gab2	0.0122192	-0.497606	0.239229	1	1	0.51876
Gabarap	0.304467	0.757905	0.807397	1	0.000511055	7.43825e-06
Gabpb2	-0.0970382	-1.43914	0.0897107	1	0.407871	0.946867
Gadd45a	0.00156179	-0.068502	0.0299036	1	0.792198	1
Gadd45gip1	0.14385	-0.377491	0.0299036	1	0.915046	1
Galc	0.161811	0.505976	1.01672	1	0.0594491	0.0581866
Galk1	-0.078459	0.997972	0.448554	1	0.44848	0.716593
Galnt1	0.18644	-0.431072	0.0299036	1	0.722552	1
Galnt12	-0.0569255	-0.797056	-4.48554	1	0.447194	6.641e-07
Galnt2	-0.0931487	-1.24252	-0.867204	1	0.11223	0.0254382
Galnt3	-0.0178756	0.521622	0.986818	1	0.0657404	0.394301
Galnt4	-0.338512	-0.606159	-0.867204	1	0.81814	0.109759
Gamt	-0.13391	0.351969	0.119614	1	0.91495	0.960663
Gan	0.101913	-2.84611	-0.0299036	1	0.97209	1
Ganab	0.309116	0.191504	0.358843	1	0.285058	0.252062
Gapvd1	0.0960516	-0.1829	0.0299036	1	0.906978	1
Garnl3	-0.548376	-1.30554	-0.867204	1	0.182108	0.0712092
Gars	0.0593528	0.444939	0.538264	1	0.286777	0.159331
Gas5	0.2837	1.15843	0.777493	1	4.40568e-05	8.85419e-05
Gas6	0.363532	-0.387396	-0.149518	1	0.552847	0.880923
Gatad1	0.166851	-1.43215	-0.747589	1	0.583803	0.338537
Gatad2a	0.0124313	-0.438127	0.0598072	1	0.542212	0.974985
Gatad2b	0.0939364	-2.86848	-0.0598072	1	0.413199	0.984291
Gatc	-0.0910466	-0.536577	-0.41865	1	0.899927	0.534561
Gatm	0.222636	-1.2446	0.508361	1	0.0687414	0.0753132
Gba	0.104678	0.589336	0.687782	1	0.00154937	0.00907133
Gba2	-0.0255766	-0.387716	-0.538264	1	0.862913	0.246056
Gbe1	-0.177293	0.321767	-0.448554	1	0.864143	0.494193
Gbf1	-0.113349	-0.693391	-0.478457	1	0.612915	0.178774
Gbp7	-0.305315	-3.24129	-0.807397	1	2.76359e-05	0.0200671
Gbp9	0.277711	0.883036	1.25595	1	0.337774	0.00237941
Gcc1	-0.147076	-1.23105	-0.956915	1	0.719025	0.28022
Gcc2	-0.251869	0.292033	-0.0897107	1	0.846003	0.948339
Gch1	-0.0571265	0.592774	3.02026	1	0.474843	0.0011253
Gclc	-0.424402	-1.57768	-0.807397	1	0.48546	0.160976
Gcn1l1	-0.0673871	-0.525194	-0.747589	1	0.773359	0.000978966
Gcnt1	-0.11418	-0.567445	-0.897107	1	0.375163	8.51707e-05
Gcsh	0.223486	1.07453	-0.538264	1	0.531947	0.402438
Gdap2	0.276038	-0.177376	-0.657879	1	0.817743	0.119935
Gde1	0.058603	1.13126	0.867204	1	0.00315735	0.000867895
Gdi1	-0.198987	-0.824916	-0.657879	1	0.729311	0.00583125
Gdi2	0.295929	0.108365	0	1	0.660562	1
Gdpd1	-0.219176	-0.892403	-3.88747	1	0.862913	0.0139583
Gemin5	-0.0892789	-0.290522	0.209325	1	0.55774	0.881345
Gemin7	-0.245124	-0.663502	-0.388747	1	0.791943	0.525719
Gfer	-0.049761	0.455195	-0.119614	1	0.887474	0.914405
Gfm1	-0.00221034	0.500756	0.179421	1	0.767056	0.876826
Gfm2	0.296034	-0.496874	-0.209325	1	0.868626	0.103157
Gfpt1	-0.237585	-1.21394	0.0598072	1	0.165538	1
Gga1	0.161126	-1.04536	0.119614	1	0.774966	0.972352
Gga3	-0.0483173	0.304031	0	1	0.941893	1
Ggh	0.326844	1.3818	0.986818	1	2.37534e-05	0.00726547
Ggnbp1	-0.134705	1.7479	-0.149518	1	0.744983	0.842114
Ggnbp2	0.0128138	-0.573816	0.239229	1	0.793101	0.57181
Ggt5	-0.179729	-4.82148	-2.33248	1	0.00304813	2.3929e-11
Ggta1	-0.479698	-3.75966	-1.07653	1	2.74749e-05	0.000686598
Ghdc	-0.313473	-0.136605	-0.299036	1	0.913107	0.158881
Ghitm	-0.169968	0.842609	0.777493	1	0.385193	0.000971355
Gigyf2	-0.118767	-1.15723	-0.41865	1	0.667735	0.478475
Gimap1	0.177419	-1.82339	-0.508361	1	0.392544	0.186453
Gimap6	-0.428346	-4.15569	-5.0537	1	0.00543029	2.31893e-11
Gin1	-0.133401	-0.168038	-0.568168	1	0.959324	0.572164
Gins4	0.173052	0.265615	-0.328939	1	0.871503	0.716593
Git1	0.0641156	-0.062428	0.0299036	1	0.990486	1
Git2	0.267776	-1.23053	-0.41865	1	0.0724593	0.0262404
Gkap1	0.0432967	0.22819	0	1	0.433352	1
Glb1	0.239521	0.951109	1.34566	1	0.00280841	8.93113e-08
Glb1l	-0.102359	0.548169	0.41865	1	0.963795	0.595912
Glg1	0.11432	-0.642356	0.179421	1	0.565761	0.753545
Glipr1	-0.259248	1.96015	1.01672	1	0.00164265	0.0328898
Glo1	-0.230151	-0.332014	-0.328939	1	0.855016	0.511273
Glod4	-0.162384	0.653625	0.119614	1	0.8841	0.812367
Glrx	-0.0736377	-0.180213	0.807397	1	0.536681	0.112404
Glrx2	-0.0183962	-1.28485	-0.538264	1	0.660562	0.00148733
Glrx3	0.174476	0.469392	0.448554	1	0.0191829	0.682239
Glrx5	-0.0617054	0.186246	0.0299036	1	0.312209	1
Glt25d1	-0.207389	0.820864	1.13634	1	0.0681803	7.36449e-08
Glt8d1	-0.220494	-0.893863	0	1	0.236911	1
Gltp	-0.440467	1.25517	0.986818	1	4.59222e-07	9.17766e-06
Gltpd1	0.0937493	-0.004539	-0.867204	1	0.791034	0.115847
Gltscr2	-0.0570093	0.653088	0.657879	1	0.141589	0.0173388
Glud1	-0.0699962	0.231511	-0.328939	1	0.556129	0.449179
Glul	-0.374697	-1.33485	-0.568168	0.37859	7.98157e-21	1.88169e-05
Glyr1	-0.165619	-0.416903	-0.0598072	1	0.863941	0.986911
Gm10012	0.0068973	0.594773	-0.0299036	1	0.0194926	0.996119
Gm11696	-0.0444278	0.605686	-0.209325	1	0.767056	0.899813
Gm11944	-0.0334018	-1.14942	-0.687782	1	0.67603	0.0557348
Gm12942	-0.110311	-0.12768	-0.119614	1	0.57151	0.920012
Gm13139	0.086095	-0.816873	1.16624	1	0.772576	0.0711442
Gm13157	-0.362043	-0.929251	0.388747	1	0.998479	0.773184
Gm13826	0.619102	1.55263	0.508361	0.00949697	9.9201e-13	0.203436
Gm13889	-0.137951	0.565176	-0.149518	1	0.127137	0.932603
Gm16845	0.0466924	-0.827001	-0.627975	1	0.791943	0.449179
Gm2a	0.561248	0.780399	1.28585	0.46741	0.00021086	2.31893e-11
Gm5431	0.402638	-0.512997	1.40547	1	0.784136	0.0348117
Gm608	-0.201334	-1.16804	-0.328939	1	0.420538	0.607931
Gm6583	-0.0433008	0.738853	-3.10997	1	0.791838	0.024892
Gm996	-0.0750928	-0.332425	-0.956915	1	0.869819	0.14177
Gmeb2	-0.231103	-0.50684	-2.482	1	0.973379	0.0561791
Gmfb	0.422266	-0.565517	0.179421	1	0.862913	0.769292
Gmfg	-0.177791	-0.352097	-0.0598072	1	0.634701	0.951199
Gmip	0.0780374	-1.57108	-0.179421	1	0.159445	0.651114
Gmnn	0.129116	-1.14666	2.66142	1	0.942939	0.239209
Gmppa	0.166174	0.235027	0.0299036	1	0.266464	1
Gmpr2	-0.0414366	-1.26703	-0.478457	1	0.366435	0.104184
Gmps	-0.110765	1.24981	-0.627975	1	0.814942	0.115139
Gna11	-0.0909959	-0.034771	0.239229	1	0.802705	0.708043
Gna12	0.0175821	-0.000778	0.179421	1	0.791034	0.860589
Gna13	-0.0177856	-0.62646	0	1	0.0594491	1
Gna15	-0.263138	-1.36409	-0.777493	1	3.43814e-06	0.000133057
[truncated: 3,821 more rows]
