# Supplementary material for: Unique microglia recovery population revealed by single-cell RNAseq following neurodegeneration
Source: Acta Neuropathol Commun. 2018 Sep 5;6:87. doi: 10.1186/s40478-018-0584-3 (PMC6123921; doi:10.1186/s40478-018-0584-3)
Supplement: Supplementary file 6 — Table S2. Overlap of the 72 common differentially regulated genes (Fig. 2 and Table 2) with the consensus microglia gene expression signature induced by aging, primed and neurodegenerative conditions reported in Table S5 [19]. (XLSX 13 kb) [file 40478_2018_584_MOESM6_ESM.xlsx]

## Sheet: 72genes_overlap_Holtman2015
genes	type	blue_Aged_Modules	blue_APP_Modules	blue_ERCC1modules	blue_ALS_modules	blue_modulesCONS_Soft	darkgreen_Aged_Modules	darkgreen_APP_Modules	darkgreen_ERCC1modules	darkgreen_ALS_modules	darkgreen_modulesCONS_Soft	greenyellow_Acute_modules		Note: refer to Holtman et al., 2015 (DOI 10.1186/s40478-015-0203-5) for annotation of the modules (e.g., aged, primed, neurodegenerative). Blue represents upregulated gene modules. Green-related modules represent down regulated genes.
Apoe	upregulation	1	1	1	1	1	0	0	0	0	0	0		1 denotes an overlap with the module.
Axl	upregulation	1	1	1	1	1	0	0	0	0	0	0		0 indicates no overlap of the gene with the module.
B2m	upregulation	1	1	1	1	1	0	0	0	0	0	0
Bst2	upregulation	0	1	1	1	0	0	0	0	0	0	0
C1qa	upregulation	0	0	0	0	0	0	0	0	0	0	0
Ccl12	upregulation	0	0	0	0	0	0	0	0	0	0	0
Cd52	upregulation	1	1	1	1	1	0	0	0	0	0	0
Cd63	upregulation	1	1	1	1	1	0	0	0	0	0	0
Ctsb	upregulation	1	1	1	1	1	0	0	0	0	0	0
Ctsl	upregulation	0	1	1	1	0	0	0	0	0	0	0
Ctsz	upregulation	1	1	1	1	1	0	0	0	0	0	1
Eef1a1	upregulation	1	1	1	1	1	0	0	0	0	0	0
Fau	upregulation	0	0	0	0	0	0	0	0	0	0	0
Fcer1g	upregulation	1	0	1	1	0	0	0	0	0	0	0
Fcgr4	upregulation	1	0	1	1	0	0	0	0	0	0	0
Fgl2	upregulation	1	1	1	1	1	0	0	0	0	0	0
Gnb2l1	upregulation	0	0	0	0	0	0	0	0	0	0	0
Grn	upregulation	1	1	1	1	1	0	0	0	0	0	1
H2-D1	upregulation	0	0	0	0	0	0	0	0	0	0	0
H2-K1	upregulation	1	1	1	1	1	0	0	0	0	0	0
Ifi204	upregulation	1	1	1	1	1	0	0	0	0	0	0
Ifi27l2a	upregulation	0	0	0	0	0	0	0	0	0	0	0
Lgals3bp	upregulation	1	1	1	1	1	0	0	0	0	0	0
Lyz2	upregulation	0	0	0	0	0	0	0	0	0	0	0
Mpeg1	upregulation	0	0	0	0	0	0	0	0	0	0	0
Psap	upregulation	0	0	0	0	0	0	0	0	0	0	0
Psme1	upregulation	1	0	1	1	1	0	0	0	0	0	0
Rpl10a	upregulation	0	0	0	0	0	0	0	0	0	0	0
Rpl12	upregulation	1	0	1	0	0	0	0	0	0	0	0
Rpl13a	upregulation	0	0	1	0	0	0	0	0	0	0	0
Rpl18a	upregulation	0	0	0	0	0	0	0	0	0	0	0
Rpl23	upregulation	0	0	0	0	0	0	0	0	0	0	0
Rpl27a	upregulation	0	0	1	1	0	0	0	0	0	0	0
Rpl32	upregulation	0	0	0	0	0	0	0	0	0	0	0
Rpl35	upregulation	0	0	1	0	0	0	1	0	0	0	0
Rpl35a	upregulation	0	0	0	0	0	0	0	0	0	0	0
Rpl37a	upregulation	0	0	0	0	0	0	0	0	0	0	0
Rpl39	upregulation	1	0	1	0	0	0	0	0	0	0	0
Rpl5	upregulation	0	0	0	0	0	0	0	0	0	0	0
Rpl7	upregulation	0	0	0	0	0	0	0	0	0	0	0
Rplp0	upregulation	0	0	0	0	0	0	0	0	0	0	0
Rps11	upregulation	1	0	1	1	0	0	1	0	0	0	0
Rps16	upregulation	0	0	0	0	0	0	0	0	0	0	0
Rps20	upregulation	0	0	0	0	0	0	0	0	0	0	0
Rps21	upregulation	1	0	1	1	0	0	0	0	0	0	0
Rps24	upregulation	1	0	1	0	0	0	0	0	0	0	0
Rps26	upregulation	1	0	1	1	0	0	0	0	0	0	0
Rps27a	upregulation	0	0	1	0	0	0	1	0	0	0	0
Rps29	upregulation	0	0	0	0	0	0	0	0	0	0	0
Rps4x	upregulation	1	0	1	0	0	0	1	0	0	0	0
Rps8	upregulation	1	0	1	0	0	0	1	0	0	0	0
Rps9	upregulation	1	0	1	1	0	0	1	0	0	0	0
Rpsa	upregulation	0	0	0	1	0	0	0	0	0	0	0
Sparc	upregulation	0	0	0	0	0	1	1	1	1	1	1
Tpt1	upregulation	0	0	0	0	0	0	0	0	0	0	0
Tspo	upregulation	0	1	0	1	0	0	0	0	0	0	0
Gpr34	downregulation	0	0	0	0	0	1	1	1	0	1	1
Hpgd	downregulation	0	0	0	0	0	0	1	1	0	1	1
Lrba	downregulation	0	0	0	0	0	1	1	1	1	1	1
Maf	downregulation	0	0	0	0	0	0	1	0	1	1	1
P2ry12	downregulation	0	0	0	0	0	1	1	1	1	1	1
P2ry13	downregulation	0	0	0	0	0	1	1	1	1	1	1
Pmepa1	downregulation	0	0	0	0	0	0	0	0	0	0	0
Rgs2	downregulation	0	0	0	0	0	1	1	1	0	1	1
Rhob	downregulation	0	0	0	0	0	0	1	0	1	1	1
Rnase4	downregulation	0	0	0	0	0	0	0	0	0	0	0
Selplg	downregulation	0	0	0	0	0	0	1	1	1	1	1
Slc2a5	downregulation	0	0	0	0	0	0	1	1	0	1	1
Tgfbr1	downregulation	0	0	0	0	0	1	0	1	0	1	1
Txnip	downregulation	0	0	0	0	0	0	1	0	1	0	1
Zfhx3	downregulation	0	0	0	0	0	0	0	1	1	1	1
Zfp36l2	downregulation	0	0	0	0	0	0	1	0	0	0	0
